# Supplementary material for: Polycomb Repressive Complex 2 attenuates the very high expression of the Arabidopsis gene NRT2.1
Source: Sci Rep. 2018 May 21;8:7905. doi: 10.1038/s41598-018-26349-w (PMC5962593; doi:10.1038/s41598-018-26349-w)
Supplement: Supplementary file 2 — Table S1 [file 41598_2018_26349_MOESM2_ESM.xlsx]

## Sheet: Feuil1
Table S1
Absolute expression values from transcriptomic experiments using Arabidopsis roots grown under limiting nitrate (Widiez et al., PNAS 2011). Data have been cleaned to removed ambiguous and no match probes. NRT2.1 (AT1G08090) is ranked at the 3rd position of the most highly expressed genes in the transcriptome.
Rank	probe	AGI	LOG2.LN1	LOG2.LN2	LOG2.LN3	Mean	SD
1	258588_s_at	AT3G04120	14.6464	14.4029	14.7263	14.5919	0.168425
2	252022_at	AT3G52930	14.4878	14.3653	14.6036	14.4855	0.119135
3	260623_at	AT1G08090	14.4307	14.4258	14.5488	14.4685	0.0696542
4	260746_at	AT1G78380	14.4904	14.2745	14.5109	14.4252	0.130966
5	259361_at	AT1G13440	14.5099	14.2682	14.4736	14.4172	0.130324
6	259009_at	AT3G09260	14.4793	14.254	14.4459	14.393	0.12158
7	267153_at	AT2G30860	14.2989	14.2045	14.326	14.2765	0.0637767
8	251409_at	AT3G60245	14.3182	14.1693	14.3208	14.2694	0.0867587
9	258569_at	AT3G04400	14.2321	14.1058	14.3644	14.2341	0.12929
10	263924_at	AT2G36530	14.132	14.1501	14.3313	14.2045	0.110225
11	261410_at	AT1G07610	14.3337	14.0415	14.2244	14.1999	0.147634
12	250995_at	AT5G02500	14.3003	14.1405	14.1446	14.1952	0.0910829
13	262117_at	AT1G02780	14.179	14.1381	14.2535	14.1902	0.0585283
14	246068_at	AT5G20290	14.1928	13.9913	14.2753	14.1531	0.146118
15	263663_at	AT1G04410	14.1456	14.0273	14.2791	14.1507	0.12598
16	252235_at	AT3G49910	14.2207	13.8976	14.285	14.1344	0.20759
17	258680_at	AT3G08580	14.2105	13.9324	14.259	14.134	0.176242
18	262985_s_at	AT1G23290	14.1578	14.1086	14.0935	14.1199	0.0336286
19	264421_at	AT1G43170	14.1851	13.9541	14.2171	14.1187	0.143493
20	245356_at	AT4G13940	14.1781	14.0018	14.1745	14.1181	0.100784
21	261270_at	AT1G26630	14.0539	13.9782	14.2039	14.0786	0.114862
22	255089_at	AT4G09320	14.1738	13.8839	14.1419	14.0665	0.158965
23	256524_at	AT1G66200	14.0765	13.9254	14.1422	14.048	0.111153
24	259006_at	AT3G09200	14.0753	13.9254	14.0694	14.0234	0.0848422
25	252056_at	AT3G52590	14.1101	13.9267	13.9749	14.0039	0.095052
26	253609_at	AT4G30190	14.0553	13.8155	14.0833	13.9847	0.147219
27	254386_at	AT4G21960	14.0143	13.8601	13.9611	13.9451	0.0783359
28	251801_at	AT3G55440	13.9115	13.8585	13.9617	13.9106	0.0516157
29	261490_at	AT1G14320	13.968	13.7321	14.0182	13.9061	0.152738
30	266461_at	AT2G47730	13.9487	13.8009	13.9403	13.8966	0.0829866
31	249176_at	AT5G42980	13.9152	13.768	13.9992	13.8941	0.117029
32	250991_at	AT5G02380	13.9713	13.7975	13.7871	13.852	0.103468
33	250159_at	AT5G15200	13.9339	13.7087	13.9061	13.8496	0.122794
34	262195_at	AT1G78040	13.8255	13.7238	13.9518	13.8337	0.114184
35	261578_at	AT1G01100	13.9997	13.6124	13.8779	13.83	0.198015
36	252912_at	AT4G39200	14.312	14.1105	13.0038	13.8088	0.704348
37	260369_at	AT1G69620	13.8904	13.5785	13.8636	13.7775	0.172844
38	255220_at	AT4G05320	13.9324	13.5915	13.7923	13.772	0.17131
39	253291_at	AT4G33865	13.6073	13.7401	13.8663	13.7379	0.129492
40	258415_at	AT3G17390	13.844	13.6593	13.6927	13.732	0.0983997
41	264233_at	AT1G67430	13.7471	13.6828	13.7593	13.7298	0.0411098
42	259612_at	AT1G52300	13.7864	13.6624	13.7164	13.7217	0.0621647
43	249581_at	AT5G37600	13.7526	13.6588	13.7467	13.7194	0.0525436
44	264727_at	AT1G22840	13.7101	13.5775	13.8684	13.7186	0.145638
45	267007_at	AT2G34480	13.8551	13.6147	13.6516	13.7071	0.129445
46	261412_at	AT1G07890	13.7774	13.6014	13.68	13.6863	0.0881189
47	253901_at	AT4G27090	13.8788	13.3772	13.7549	13.6703	0.26132
48	265736_at	AT2G01250	13.7243	13.5875	13.6632	13.6583	0.0685574
49	259327_at	AT3G16460	13.6674	13.7888	13.5139	13.6567	0.13778
50	262064_at	AT1G56070	13.6581	13.5018	13.7626	13.6409	0.131247
51	258858_at	AT3G02080	13.5947	13.5541	13.7707	13.6398	0.115142
52	263667_at	AT1G04270	13.6956	13.4125	13.7606	13.6229	0.185092
53	261806_at	AT1G30510	13.6451	13.4954	13.6908	13.6105	0.102216
54	261335_at	AT1G44800	13.701	13.5123	13.5783	13.5972	0.0957566
55	252294_at	AT3G49010	13.6658	13.5861	13.5377	13.5965	0.0647298
56	258433_at	AT3G16640	13.6962	13.5089	13.5536	13.5862	0.097847
57	250234_at	AT5G13420	13.5761	13.5964	13.5837	13.5854	0.0102578
58	267154_at	AT2G30870	13.5585	13.5686	13.5977	13.5749	0.0203375
59	260426_at	AT1G72370	13.6365	13.5717	13.4555	13.5545	0.0917105
60	245342_at	AT4G16720	13.6501	13.4945	13.5105	13.5517	0.0855773
61	254903_at	AT4G11150	13.4864	13.4986	13.67	13.5517	0.102673
62	246758_at	AT5G27850	13.6878	13.5666	13.3877	13.5474	0.150956
63	252348_at	AT3G48140	13.4563	13.5855	13.5937	13.5452	0.0770365
64	264809_at	AT1G08830	13.5424	13.4951	13.5844	13.5407	0.0446738
65	248217_at	AT5G53560	13.5915	13.5111	13.5145	13.539	0.0454232
66	253276_at	AT4G34050	13.4996	13.5463	13.5444	13.5301	0.0264566
67	248551_at	AT5G50200	13.3871	13.5803	13.6112	13.5262	0.121459
68	256072_at	AT1G18080	13.5413	13.4826	13.5038	13.5092	0.0296739
69	250973_at	AT5G02870	13.5466	13.4104	13.5559	13.5043	0.0814587
70	264344_at	AT1G11910	13.481	13.4972	13.4786	13.4856	0.0100779
71	245949_at	AT5G19510	13.5144	13.2769	13.6456	13.479	0.186916
72	251536_at	AT3G58610	13.4924	13.3896	13.5275	13.4698	0.0716591
73	262517_at	AT1G17180	13.5469	13.4081	13.4364	13.4638	0.0733496
74	246267_at	AT1G31812	13.6109	13.4433	13.3305	13.4615	0.141126
75	260497_at	AT2G41840	13.4731	13.3066	13.5951	13.4583	0.144814
76	253221_at	AT4G34870	13.5188	13.3605	13.4772	13.4522	0.0820339
77	257599_at	AT3G24830	13.5866	13.3941	13.3741	13.4516	0.117331
78	261920_at	AT1G65930	13.4522	13.4774	13.4219	13.4505	0.0277948
79	245355_at	AT4G17390	13.4141	13.3324	13.5985	13.4483	0.136286
80	256385_at	AT1G66580	13.5809	13.254	13.5061	13.447	0.171294
81	253727_at	AT4G29350	13.4772	13.4471	13.4091	13.4445	0.0341462
82	259096_at	AT3G04840	13.4661	13.4596	13.3811	13.4356	0.0472859
83	257753_at	AT3G18740	13.5109	13.3719	13.4158	13.4329	0.0710932
84	261789_at	AT1G15930	13.5122	13.2968	13.4727	13.4273	0.11469
85	247627_at	AT5G60360	13.3783	13.4164	13.476	13.4236	0.0492025
86	262163_at	AT1G77940	13.4995	13.2584	13.5111	13.423	0.142675
87	255966_at	AT1G22300	13.37	13.2973	13.5974	13.4216	0.156541
88	262260_at	AT1G70850	13.3453	13.4111	13.4927	13.4163	0.073823
89	266884_at	AT2G44790	13.3699	13.3761	13.4807	13.4089	0.0622193
90	258900_at	AT3G05590	13.4468	13.3085	13.4667	13.4073	0.0861466
91	246503_at	AT5G16130	13.4643	13.3187	13.3938	13.3922	0.0728035
92	266699_at	AT2G19730	13.4179	13.2861	13.4689	13.391	0.0943302
93	259239_at	AT3G11510	13.3924	13.3785	13.4001	13.3903	0.010914
94	251185_at	AT3G62870	13.467	13.2876	13.4042	13.3863	0.0910436
95	251257_at	AT3G62290	13.3289	13.3084	13.5083	13.3819	0.109966
96	253073_at	AT4G37410	13.4067	13.3551	13.3694	13.3771	0.0266081
97	261979_at	AT1G37130	13.44	13.2742	13.3648	13.3597	0.0830394
98	245121_at	AT2G47610	13.3775	13.2862	13.404	13.3559	0.0618112
99	261694_at	AT1G08360	13.545	13.152	13.3627	13.3532	0.196685
100	249700_at	AT5G35530	13.4035	13.2484	13.3765	13.3428	0.0828453
101	258715_at	AT3G09630	13.3923	13.2145	13.42	13.3423	0.111553
102	251396_at	AT3G60750	13.2933	13.3221	13.3942	13.3365	0.0519331
103	251938_at	AT3G53430	13.4397	13.2857	13.2667	13.3307	0.0948558
104	255776_at	AT1G18540	13.4017	13.2997	13.2566	13.3194	0.0745342
105	258957_at	AT3G01420	13.4352	13.2944	13.2256	13.3184	0.106845
106	247285_at	AT5G64400	13.2685	13.539	13.1398	13.3157	0.203748
107	255257_at	AT4G05050	13.4185	13.3335	13.1876	13.3132	0.116771
108	254958_at	AT4G11010	13.3336	13.2256	13.3773	13.3122	0.0780706
109	256144_at	AT1G48630	13.3294	13.2571	13.3425	13.3097	0.045949
110	265475_at	AT2G15620	13.2681	13.3074	13.3433	13.3063	0.0376453
111	253715_at	AT4G29390	13.3383	13.2176	13.339	13.2983	0.0699051
112	259664_at	AT1G55330	13.2722	13.3457	13.2484	13.2888	0.0507259
113	249375_at	AT5G40730	13.3558	13.297	13.213	13.2886	0.0717771
114	261285_at	AT1G35720	13.2414	13.2505	13.3382	13.2767	0.0534375
115	251997_at	AT3G53020	13.3794	13.1971	13.2505	13.2757	0.0936855
116	266256_at	AT2G27710	13.3603	13.2559	13.2055	13.2739	0.0789552
117	248747_at	AT5G47930	13.4625	13.2768	13.0739	13.2711	0.194364
118	265649_at	AT2G27510	13.3051	13.2207	13.2615	13.2624	0.0422512
119	245311_at	AT4G14320	13.1487	13.238	13.3911	13.2593	0.122574
120	258837_at	AT3G07110	13.1952	13.2897	13.2769	13.254	0.0512546
121	249310_at	AT5G41520	13.2782	13.2712	13.189	13.2461	0.0495759
122	247297_at	AT5G64100	13.2261	13.2422	13.2675	13.2453	0.0208828
123	254742_at	AT4G13430	13.3425	13.2286	13.1558	13.2423	0.0940752
124	264203_at	AT1G22780	13.202	13.2956	13.209	13.2355	0.0521099
125	245688_at	AT1G28290	13.235	13.2757	13.1798	13.2302	0.0481286
126	266258_at	AT2G27720	13.2172	13.1374	13.3086	13.2211	0.0856635
127	263286_at	AT2G36160	13.2679	13.0523	13.3381	13.2194	0.148929
128	256964_at	AT3G13520	13.2776	13.0435	13.3358	13.219	0.154695
129	247333_at	AT5G63600	13.199	13.1728	13.263	13.2116	0.0464171
130	261416_at	AT1G07770	13.1819	13.2248	13.2224	13.2097	0.0241216
131	248768_at	AT5G47700	13.3787	13.1431	13.1043	13.2087	0.148526
132	265445_at	AT2G37190	13.2461	13.1198	13.2491	13.205	0.0738059
133	259112_at	AT3G05560	13.1821	13.3002	13.1058	13.196	0.097957
134	258681_at	AT3G08610	13.1533	13.3454	13.0891	13.1959	0.133401
135	255552_at	AT4G01850	13.1083	13.1794	13.289	13.1922	0.0910466
136	251962_at	AT3G53420	13.1676	13.1998	13.201	13.1895	0.0189318
137	266939_at	AT2G18960	13.2532	13.1454	13.1684	13.189	0.0567586
138	258709_at	AT3G09500	13.2801	13.2272	13.0536	13.187	0.118507
139	253248_at	AT4G34670	13.0443	13.0946	13.4103	13.1831	0.198399
140	264313_at	AT1G70410	13.1511	12.951	13.444	13.182	0.247961
141	247978_at	AT5G56710	13.1757	13.1848	13.1775	13.1793	0.00480573
142	258296_at	AT3G23390	13.2157	13.1385	13.1499	13.168	0.0416544
143	257216_at	AT3G14990	13.2154	13.1591	13.1293	13.168	0.0436991
144	263426_at	AT2G31570	13.0928	13.1795	13.2167	13.163	0.0635764
145	260579_at	AT2G47380	13.2265	13.1431	13.1098	13.1598	0.0601378
146	258735_at	AT3G05880	13.1183	13.0788	13.2818	13.1596	0.107653
147	263348_at	AT2G05710	13.2643	13.0857	13.1178	13.1559	0.0952008
148	254549_at	AT4G19880	13.2605	13.0216	13.1732	13.1518	0.120855
149	248200_at	AT5G54160	13.0742	13.0909	13.2723	13.1458	0.10984
150	257313_at	AT3G26520	13.1944	13.0493	13.1872	13.1436	0.0817356
151	250206_at	AT5G14040	13.1294	12.9162	13.3615	13.1357	0.222699
152	262323_at	AT1G64190	13.1775	13.1341	13.0903	13.134	0.0436094
153	251921_at	AT3G53890	13.0964	13.0991	13.1997	13.1317	0.0588931
154	245939_at	AT5G19760	12.978	13.1719	13.2201	13.1233	0.128172
155	259504_at	AT1G15690	13.0331	13.0824	13.2397	13.1184	0.107888
156	262944_at	AT1G79550	13.1682	13.0247	13.1359	13.1096	0.0753031
157	250397_at	AT5G10980	13.1703	13.0057	13.1481	13.108	0.0893204
158	259270_at	AT3G01280	13.0781	13.0943	13.1482	13.1069	0.0367157
159	255479_at	AT4G02380	13.049	13.0891	13.1483	13.0955	0.0499683
160	257938_at	AT3G19820	13.0355	13.0763	13.1622	13.0913	0.0646663
161	262958_at	AT1G54410	13.2674	13.0386	12.9605	13.0888	0.159522
162	265210_at	AT2G36620	13.1708	13.0686	13.0245	13.0879	0.0750814
163	252926_at	AT4G38920	13.1084	13.0862	13.06	13.0848	0.0242346
164	260913_at	AT1G02500	13.0959	13.0997	13.0534	13.083	0.0257268
165	247281_at	AT5G64350	13.1316	13.076	13.0171	13.0749	0.0572667
166	253072_at	AT4G37830	13.0974	13.0835	13.0424	13.0744	0.0285754
167	247654_at	AT5G59850	13.1515	13.065	12.9942	13.0702	0.0787334
168	256277_at	AT3G12120	13.0848	13.0672	13.0205	13.0575	0.0332363
169	264668_at	AT1G09780	13.0363	12.96	13.155	13.0504	0.0982669
170	253487_at	AT4G31700	13.0658	12.9341	13.14	13.0466	0.104274
171	255789_at	AT2G33370	13.0788	13.0221	13.0323	13.0444	0.0302313
172	246042_at	AT5G19440	12.971	13.0592	13.1008	13.0437	0.0663071
173	246747_at	AT5G27700	13.2041	12.9067	13.0162	13.0423	0.150417
174	250440_at	AT5G10360	13.088	12.9557	13.0766	13.0401	0.0733285
175	267600_at	AT2G33040	13.0732	12.9238	13.0873	13.0281	0.0906327
176	245555_at	AT4G15390	12.9388	13.0329	13.1072	13.0263	0.0843964
177	252824_at	AT4G40030	12.9755	13.0404	13.0459	13.0206	0.0391346
178	266118_at	AT2G02130	13.096	13.0531	12.8975	13.0155	0.104471
179	253954_at	AT4G26970	12.9733	13.0422	13.0307	13.0154	0.0369163
180	258751_at	AT3G05890	13.1085	12.8303	13.1037	13.0142	0.159276
181	251357_at	AT3G61110	13.0424	13.0291	12.9678	13.0131	0.0397883
182	252297_at	AT3G48930	13.1646	12.8591	13.012	13.0119	0.15278
183	252012_at	AT3G52730	13.0591	13.0404	12.9221	13.0072	0.0742593
184	251065_at	AT5G01870	13.1544	12.9087	12.9583	13.0071	0.129904
185	266210_at	AT2G27530	13.0217	12.8512	13.1113	12.9947	0.132127
186	245286_at	AT4G14880	12.9525	13.0198	13.003	12.9918	0.0350553
187	255000_at	AT4G09800	12.9899	12.9849	12.9948	12.9899	0.0049459
188	250458_s_at	AT5G09810	13.1425	13.0936	12.731	12.989	0.224773
189	245736_at	AT1G73330	12.951	12.8768	13.1379	12.9886	0.134544
190	249416_at	AT5G39570	13.0543	12.9854	12.8808	12.9735	0.0873537
191	262442_at	AT1G47420	13.0558	12.9114	12.9241	12.9638	0.0799651
192	255629_at	AT4G00860	12.9679	13.0263	12.8882	12.9608	0.0693431
193	250109_at	AT5G15230	13.0596	12.7867	13.0233	12.9565	0.148158
194	263250_at	AT2G31390	13.0278	12.9473	12.8683	12.9478	0.0797736
195	254166_at	AT4G24190	12.9075	12.9577	12.9682	12.9445	0.0324548
196	257217_at	AT3G14940	12.8827	12.9649	12.9673	12.9383	0.0481249
197	245048_at	ATCG00040	13.0584	12.7996	12.95	12.936	0.129984
198	258649_at	AT3G09840	13.0307	12.8526	12.9144	12.9326	0.0904162
199	258486_at	AT3G02560	12.9564	12.9385	12.8934	12.9294	0.0324634
200	261919_at	AT1G65980	12.9865	12.8037	12.9788	12.923	0.103384
201	248362_at	AT5G52470	13.0285	12.8505	12.8853	12.9214	0.0943344
202	251341_at	AT3G60770	12.8734	12.9753	12.8988	12.9158	0.053047
203	262341_at	AT1G64230	12.9682	12.8477	12.9307	12.9155	0.0616449
204	255706_at	AT4G00100	12.933	12.9177	12.8955	12.9154	0.0188489
205	255590_at	AT4G01610	12.829	12.9489	12.9626	12.9135	0.0735179
206	253670_at	AT4G30010	12.9562	12.987	12.7938	12.9123	0.103847
207	267213_at	AT2G44120	13.0407	12.7557	12.9334	12.91	0.143954
208	258284_at	AT3G16080	12.979	12.903	12.83	12.904	0.0745231
209	257749_at	AT3G18780	12.8704	12.9818	12.8557	12.9026	0.0689486
210	255459_at	AT4G02890	12.856	12.8966	12.9425	12.8983	0.0432884
211	249266_at	AT5G41670	12.9106	12.8972	12.881	12.8962	0.0147822
212	263838_at	AT2G36880	12.7505	12.9232	12.9934	12.889	0.125016
213	266981_at	AT2G39460	13.0429	12.6945	12.9182	12.8852	0.176524
214	256679_at	AT3G52300	12.9628	12.7463	12.9272	12.8788	0.116101
215	262676_at	AT1G75950	12.8675	12.9559	12.8056	12.8763	0.0755165
216	264372_at	AT1G11840	12.8971	12.7687	12.9576	12.8744	0.0964765
217	252927_at	AT4G39090	12.722	12.9239	12.9602	12.8687	0.128345
218	246730_at	AT5G28060	12.9577	12.8489	12.7979	12.8682	0.0816334
219	252566_at	AT3G46040	12.7764	12.727	13.0976	12.867	0.201202
220	250895_at	AT5G03850	12.9915	12.9086	12.6981	12.8661	0.151239
221	247965_at	AT5G56540	12.8152	12.8559	12.9268	12.866	0.056455
222	260803_at	AT1G78340	12.8329	12.8248	12.9207	12.8595	0.0532016
223	258862_at	AT3G02090	12.7679	12.9605	12.8286	12.8523	0.0984797
224	250409_at	AT5G10860	12.8097	12.8522	12.8907	12.8509	0.0404952
225	264428_at	AT1G61790	12.9639	12.6928	12.8911	12.8493	0.140299
226	245014_at	ATCG00480	12.8177	12.9571	12.7669	12.8473	0.0984851
227	247815_at	AT5G58420	12.9245	12.8973	12.715	12.8456	0.1139
228	258210_at	AT3G13920	12.8398	12.8562	12.8334	12.8431	0.0117435
229	249380_at	AT5G40370	12.7988	12.9558	12.7668	12.8405	0.101126
230	254227_at	AT4G23630	12.8406	12.7622	12.9018	12.8349	0.0699431
231	262518_at	AT1G17170	12.84	12.9541	12.7018	12.832	0.126316
232	265439_at	AT2G21045	12.7922	12.8518	12.8499	12.8313	0.0338635
233	256835_at	AT3G22890	12.7287	12.8183	12.9433	12.8301	0.107753
234	263321_at	AT2G47170	12.7633	12.8378	12.8782	12.8264	0.0582769
235	250764_at	AT5G05960	12.8186	12.7843	12.8752	12.8261	0.0459074
236	245372_at	AT4G15000	12.8771	12.7742	12.8186	12.8233	0.0516321
237	247210_at	AT5G65020	12.7687	12.9079	12.7688	12.8151	0.0803446
238	259384_at	AT3G16450	12.779	12.7085	12.9419	12.8098	0.119737
239	249112_at	AT5G43780	12.8596	12.6467	12.9155	12.8073	0.141821
240	250209_at	AT5G14030	12.8613	12.7501	12.8092	12.8069	0.0556242
241	247566_at	AT5G61170	12.7482	12.7136	12.9584	12.8067	0.132457
242	265352_at	AT2G16600	12.7238	12.8397	12.8366	12.8	0.0660286
243	265996_at	AT2G24200	12.8735	12.7584	12.7618	12.7979	0.0654611
244	260615_at	AT1G53240	12.8135	12.8447	12.7311	12.7964	0.0587009
245	266588_at	AT2G14890	12.8831	12.6754	12.7995	12.786	0.104494
246	249945_at	AT5G22440	12.8542	12.5581	12.9356	12.7826	0.19866
247	257673_at	AT3G20370	12.7833	12.6995	12.8314	12.7714	0.0667769
248	262504_at	AT1G21750	12.8715	12.6074	12.8198	12.7662	0.139932
249	251783_at	AT3G55280	12.8834	12.6727	12.7282	12.7614	0.1092
250	249049_at	AT5G44340	12.7129	12.837	12.7321	12.7607	0.0668213
251	251737_at	AT3G56340	12.7698	12.7158	12.7929	12.7595	0.0395513
252	249466_at	AT5G39740	12.8421	12.7796	12.6564	12.7594	0.0944673
253	263548_at	AT2G21660	12.8014	12.7703	12.7029	12.7582	0.0503392
254	258658_at	AT3G09820	12.7799	12.7109	12.7838	12.7582	0.0409714
255	250236_at	AT5G13450	12.6873	12.7883	12.7949	12.7568	0.0603312
256	261723_at	AT1G76200	12.8327	12.7992	12.631	12.7543	0.108074
257	256021_at	AT1G58270	12.7233	12.766	12.756	12.7484	0.0223577
258	250898_at	AT5G03300	12.7514	12.6385	12.845	12.745	0.103439
259	258772_at	AT3G10860	12.8144	12.7417	12.6726	12.7429	0.0708806
260	251018_at	AT5G02450	12.7069	12.8006	12.7202	12.7426	0.0507114
261	256342_at	AT1G72020	12.6751	12.7214	12.8231	12.7398	0.0757154
262	260714_at	AT1G14980	12.7777	12.684	12.7466	12.7361	0.0477305
263	266330_at	AT2G01530	12.7958	12.6816	12.7294	12.7356	0.0573698
264	253230_at	AT4G34700	12.6655	12.7463	12.7809	12.7309	0.059244
265	266517_at	AT2G35120	12.6738	12.7726	12.7376	12.728	0.0500987
266	259681_at	AT1G77760	12.723	12.699	12.7504	12.7241	0.0257242
267	250500_at	AT5G09530	12.7273	12.7403	12.6961	12.7212	0.0226967
268	248474_at	AT5G50850	12.6294	12.6731	12.844	12.7155	0.113366
269	258090_at	AT3G14600	12.7641	12.7612	12.6128	12.7127	0.0865677
270	248045_at	AT5G56030	12.7518	12.7991	12.5819	12.7109	0.11424
271	249187_at	AT5G43060	12.8263	12.5567	12.7333	12.7054	0.136927
272	256224_at	AT1G56330	12.7001	12.8102	12.5987	12.703	0.105751
273	263874_at	AT2G21870	12.6318	12.7811	12.6879	12.7003	0.075411
274	255904_at	AT1G17860	12.5379	12.7413	12.8196	12.6996	0.145368
275	252293_at	AT3G48990	12.7415	12.6388	12.7143	12.6982	0.0531715
276	263289_at	AT2G36170	12.7532	12.6493	12.6867	12.6964	0.0526292
277	249795_at	AT5G23740	12.6584	12.706	12.7212	12.6952	0.0327419
278	263691_at	AT1G26880	12.8547	12.791	12.4295	12.6917	0.229315
279	257906_at	AT3G25520	12.7669	12.7997	12.4884	12.685	0.171
280	264302_at	AT1G78900	12.7344	12.6664	12.6542	12.685	0.0432127
281	256143_at	AT1G48830	12.6892	12.5495	12.7875	12.6754	0.119585
282	248331_at	AT5G52650	12.7965	12.6023	12.62	12.6729	0.107356
283	251926_at	AT3G53740	12.8229	12.6989	12.4935	12.6718	0.16637
284	249582_at	AT5G37780	12.7969	12.6872	12.5212	12.6684	0.138843
285	256267_at	AT3G12260	12.6732	12.6451	12.6821	12.6668	0.0193024
286	245317_at	AT4G15610	12.6626	12.6158	12.72	12.6661	0.0521812
287	252849_at	AT4G40040	12.6192	12.7215	12.6461	12.6623	0.0530166
288	261933_at	AT1G22410	12.6662	12.6087	12.7045	12.6598	0.0482114
289	251486_at	AT3G59540	12.8366	12.4758	12.6664	12.6596	0.180498
290	256328_at	AT3G02360	12.5974	12.7316	12.6411	12.6567	0.0684449
291	254462_at	AT4G20150	12.5848	12.69	12.684	12.6529	0.0590694
292	254684_at	AT4G13850	12.6189	12.6535	12.6745	12.649	0.0280416
293	250334_at	AT5G11770	12.6345	12.6755	12.6344	12.6481	0.0236875
294	247968_at	AT5G56670	12.597	12.7061	12.6376	12.6469	0.0551431
295	248825_at	AT5G47030	12.6698	12.5792	12.6846	12.6445	0.0570708
296	259276_at	AT3G01190	12.512	12.7456	12.6717	12.6431	0.119396
297	264438_at	AT1G27400	12.7639	12.5618	12.5922	12.6393	0.108993
298	245013_at	ATCG00470	12.7912	12.43	12.6922	12.6378	0.186662
299	261843_at	AT1G16180	12.6625	12.4886	12.758	12.6364	0.136566
300	266119_at	AT2G02100	12.7581	12.6576	12.4925	12.6361	0.134126
301	246623_at	AT1G48920	12.7326	12.4854	12.6788	12.6323	0.129972
302	245394_at	AT4G16450	12.7412	12.559	12.5966	12.6323	0.0961775
303	266927_at	AT2G45960	12.6525	12.7162	12.524	12.6309	0.0979345
304	256186_at	AT1G51680	12.5727	12.7715	12.5386	12.6276	0.125796
305	264020_at	AT2G21160	12.6578	12.6344	12.5704	12.6209	0.045276
306	267261_at	AT2G23120	12.5312	12.6422	12.6841	12.6192	0.0790299
307	253534_at	AT4G31500	12.6242	12.5839	12.6485	12.6189	0.0326152
308	260325_at	AT1G63940	12.5669	12.64	12.6421	12.6163	0.0428368
309	260943_at	AT1G45145	12.5695	12.6326	12.6429	12.615	0.0397405
310	264849_at	AT2G17360	12.525	12.6022	12.7118	12.613	0.0938573
311	266165_at	AT2G28190	12.6067	12.5572	12.6744	12.6128	0.0588428
312	250358_at	AT5G11740	12.5628	12.5335	12.7347	12.6103	0.108699
313	252973_s_at	AT4G38740	12.5595	12.7849	12.482	12.6088	0.157382
314	250916_at	AT5G03630	12.5527	12.7377	12.5303	12.6069	0.113813
315	245803_at	AT1G47128	12.6313	12.6416	12.5244	12.5991	0.0648496
316	250207_at	AT5G13930	12.6439	12.4126	12.7278	12.5948	0.163215
317	259016_at	AT3G07480	12.556	12.6587	12.5445	12.5864	0.0628408
318	259279_at	AT3G01120	12.6498	12.4482	12.6612	12.5864	0.119826
319	260693_at	AT1G32450	12.5975	12.5878	12.5694	12.5849	0.014272
320	245891_at	AT5G09220	12.535	12.5702	12.6488	12.5847	0.0583074
321	256794_at	AT3G22230	12.4987	12.499	12.734	12.5772	0.135736
322	247810_at	AT5G58290	12.5173	12.5291	12.6773	12.5746	0.089188
323	260538_at	AT2G43460	12.5294	12.5429	12.6351	12.5691	0.0575157
324	254981_at	AT4G10480	12.5118	12.5787	12.6168	12.5691	0.0531598
325	246745_at	AT5G27770	12.6619	12.5213	12.5113	12.5648	0.0842547
326	256711_at	AT3G30390	12.5207	12.5569	12.6075	12.5617	0.043639
327	249265_at	AT5G41700	12.5916	12.5945	12.4949	12.5603	0.0566836
328	252413_at	AT3G47370	12.536	12.5476	12.5903	12.558	0.0285846
329	265390_at	AT2G20820	12.5942	12.5568	12.5095	12.5535	0.0424401
330	250439_at	AT5G10450	12.572	12.559	12.5261	12.5524	0.0236594
331	259090_at	AT3G04920	12.6893	12.5745	12.3892	12.551	0.151408
332	251324_at	AT3G61430	12.4595	12.5389	12.6536	12.5507	0.0975831
333	256647_at	AT3G13610	12.4227	12.6462	12.5811	12.55	0.114932
334	262609_at	AT1G13930	12.548	12.4895	12.6074	12.5483	0.0589136
335	245951_at	AT5G19550	12.5014	12.6885	12.4514	12.5471	0.124987
336	260895_at	AT1G29250	12.642	12.5717	12.4217	12.5451	0.112481
337	253135_at	AT4G35830	12.4422	12.5979	12.571	12.537	0.083196
338	248048_at	AT5G56080	12.3952	12.5266	12.6892	12.537	0.1473
339	254492_at	AT4G20260	12.4953	12.5892	12.5225	12.5357	0.0482963
340	249045_at	AT5G44380	12.4936	12.5962	12.5107	12.5335	0.0549737
341	254759_at	AT4G13180	12.5566	12.6138	12.4267	12.5324	0.0958677
342	245175_at	AT2G47470	12.5353	12.4858	12.5716	12.5309	0.0430626
343	252055_at	AT3G52580	12.6325	12.5682	12.3879	12.5295	0.126812
344	253482_at	AT4G31985	12.5963	12.6425	12.3464	12.5284	0.159314
345	252524_at	AT3G46430	12.5584	12.4905	12.5299	12.5263	0.0340805
346	260153_at	AT1G52760	12.5483	12.5181	12.5116	12.526	0.0195939
347	250935_at	AT5G03240	12.6932	12.7677	12.1102	12.5237	0.360037
348	266353_at	AT2G01520	12.569	12.4714	12.5274	12.5226	0.0489736
349	248267_at	AT5G53460	12.548	12.5135	12.477	12.5129	0.0355085
350	263073_at	AT2G17500	12.4664	12.5171	12.5536	12.5123	0.0437976
351	257173_at	AT3G23810	12.4373	12.6239	12.4737	12.5116	0.098942
352	259040_at	AT3G09270	12.5005	12.5415	12.4851	12.509	0.0291403
353	254083_at	AT4G24920	12.5486	12.5021	12.4763	12.509	0.0366429
354	265671_at	AT2G32060	12.5392	12.5879	12.3924	12.5065	0.101756
355	264439_at	AT1G27450	12.4654	12.509	12.5343	12.5029	0.0348633
356	251322_at	AT3G61440	12.4562	12.643	12.4093	12.5028	0.123664
357	252102_at	AT3G50970	12.4909	12.5998	12.4151	12.5019	0.0928697
358	253436_at	AT4G32470	12.4334	12.5208	12.5458	12.5	0.059018
359	267023_at	AT2G34250	12.4121	12.5097	12.5702	12.4973	0.0797752
360	246307_at	AT3G51800	12.4968	12.5261	12.4657	12.4962	0.0302179
361	262932_at	AT1G65820	12.5028	12.4482	12.5353	12.4954	0.0440183
362	250827_at	AT5G05170	12.4963	12.4204	12.5672	12.4946	0.0734199
363	246546_at	AT5G15090	12.4426	12.5322	12.5077	12.4942	0.046308
364	257252_at	AT3G24170	12.4773	12.5029	12.4967	12.4923	0.0133479
365	257021_at	AT3G19710	12.6623	12.3596	12.4039	12.4753	0.163489
366	266701_at	AT2G19760	12.4074	12.5627	12.4514	12.4738	0.0800463
367	267368_at	AT2G44350	12.4148	12.5669	12.4324	12.4713	0.0831948
368	258979_at	AT3G09440	12.4177	12.641	12.336	12.4649	0.157875
369	250404_at	AT5G10960	12.5206	12.4199	12.4432	12.4613	0.0527152
370	264162_at	AT1G65290	12.4697	12.2576	12.6516	12.4597	0.197233
371	260138_at	AT1G66410	12.6242	12.4753	12.2786	12.4594	0.17334
372	253521_at	AT4G31300	12.4075	12.5576	12.404	12.4564	0.0876952
373	248833_at	AT5G47120	12.3016	12.4284	12.63	12.4534	0.165613
374	260590_at	AT1G53310	12.412	12.4136	12.5316	12.4524	0.0685858
375	250339_at	AT5G11670	12.3561	12.3838	12.6036	12.4479	0.135602
376	253174_at	AT4G35090	12.3664	12.4113	12.5653	12.4477	0.10431
377	246035_at	AT5G08300	12.4279	12.5044	12.4029	12.4451	0.0528825
378	253013_at	AT4G37910	12.4752	12.5303	12.3296	12.445	0.103681
379	261105_at	AT1G63000	12.3706	12.4474	12.5151	12.4444	0.0723036
380	258102_at	AT3G23600	12.4036	12.5196	12.4071	12.4434	0.0659909
381	256439_at	AT3G10920	12.3751	12.4933	12.4499	12.4394	0.0597922
382	253024_at	AT4G38080	12.4898	12.3979	12.4225	12.4367	0.0475703
383	252885_at	AT4G39260	12.4548	12.5812	12.2732	12.4364	0.154844
384	254361_at	AT4G22212	12.1977	12.5987	12.5084	12.4349	0.210341
385	252974_at	AT4G38800	12.4621	12.5569	12.2844	12.4344	0.13835
386	254723_at	AT4G13510	12.2899	12.4608	12.5449	12.4319	0.129912
387	262637_at	AT1G06640	12.4576	12.3491	12.4491	12.4186	0.0603517
388	258532_at	AT3G06700	12.4724	12.3823	12.3985	12.4178	0.0480298
389	249077_at	AT5G43940	12.4294	12.3941	12.4147	12.4127	0.0177683
390	259824_at	AT1G66240	12.4725	12.502	12.2631	12.4125	0.130225
391	255520_at	AT4G02230	12.5149	12.4322	12.2828	12.41	0.117634
392	248512_at	AT5G50460	12.5859	12.402	12.238	12.4086	0.174055
393	265001_at	AT1G67350	12.4019	12.426	12.3968	12.4082	0.0155751
394	249867_at	AT5G23020	12.472	12.3857	12.3639	12.4072	0.057144
395	262133_at	AT1G78000	12.3977	12.432	12.3907	12.4068	0.0220538
396	253162_at	AT4G35630	12.3848	12.5002	12.3345	12.4065	0.0849571
397	247658_at	AT5G59880	12.4976	12.3249	12.3948	12.4058	0.0868738
398	246070_at	AT5G20160	12.4426	12.3428	12.4281	12.4045	0.0539321
399	250090_at	AT5G17330	12.4909	12.3473	12.3752	12.4045	0.0761195
400	248682_at	AT5G48810	12.3345	12.3278	12.5496	12.404	0.126182
401	245270_at	AT4G14960	12.3613	12.4274	12.4011	12.3966	0.033248
402	250667_at	AT5G07090	12.4445	12.5275	12.2159	12.396	0.161374
403	248607_at	AT5G49480	12.4652	12.1517	12.5705	12.3958	0.21784
404	267236_at	AT2G44100	12.5701	12.2277	12.3882	12.3953	0.171315
405	257892_at	AT3G17020	12.2995	12.4315	12.4473	12.3928	0.0811571
406	256184_at	AT1G51650	12.5028	12.2586	12.4066	12.3893	0.123009
407	251561_at	AT3G57870	12.3182	12.4036	12.4348	12.3855	0.0603831
408	250055_at	AT5G17770	12.2839	12.4398	12.4223	12.382	0.085425
409	246029_at	AT5G21090	12.4489	12.2681	12.4255	12.3808	0.0983259
410	254890_at	AT4G11600	12.2195	12.2864	12.6345	12.3801	0.22285
411	265735_at	AT2G01140	12.3847	12.4897	12.2651	12.3798	0.112358
412	267470_at	AT2G30490	12.3349	12.3804	12.4127	12.376	0.0391177
413	248792_at	AT5G47200	12.4273	12.3379	12.3614	12.3755	0.0463615
414	254012_at	AT4G26230	12.4535	12.247	12.3888	12.3631	0.10564
415	252075_at	AT3G51730	12.3658	12.1863	12.533	12.3617	0.173371
416	261279_at	AT1G05850	12.3598	12.2889	12.431	12.3599	0.0710663
417	249217_at	AT5G42300	12.401	12.448	12.2265	12.3585	0.116695
418	257251_at	AT3G24160	12.3753	12.2443	12.4338	12.3511	0.0970223
419	245483_at	AT4G16190	12.3016	12.2698	12.4548	12.3421	0.0989009
420	261018_at	AT1G26550	12.2891	12.4739	12.2621	12.3417	0.115298
421	247010_at	AT5G67510	12.3395	12.3495	12.3292	12.3394	0.0101198
422	261826_at	AT1G11580	12.3431	12.3953	12.2567	12.3317	0.0699837
423	258208_at	AT3G13930	12.2789	12.4134	12.2924	12.3282	0.0740656
424	250800_at	AT5G05370	12.4933	12.1713	12.3009	12.3218	0.162024
425	261749_at	AT1G76180	12.2208	12.4445	12.2881	12.3178	0.114787
426	264903_at	AT1G23190	12.2671	12.3351	12.3455	12.3159	0.0425929
427	264260_at	AT1G09210	12.3435	12.2724	12.3292	12.315	0.037613
428	263867_at	AT2G36830	12.1968	12.3537	12.3942	12.3149	0.104239
429	251531_at	AT3G58550	12.2027	12.3421	12.3902	12.3116	0.0974031
430	259431_at	AT1G01620	12.1623	12.5451	12.2255	12.3109	0.205199
431	267484_at	AT2G02760	12.3227	12.2039	12.3929	12.3065	0.0955362
432	246191_at	AT5G20890	12.3787	12.2342	12.301	12.3046	0.0723334
433	244971_at	ATCG00670	12.4441	12.1215	12.3481	12.3046	0.165669
434	258160_at	AT3G17820	12.2685	12.3793	12.2652	12.3043	0.0649329
435	255902_at	AT1G17880	12.3339	12.1822	12.3917	12.3026	0.108194
436	252670_at	AT3G44110	12.1826	12.4174	12.2938	12.2979	0.117437
437	261955_at	AT1G64520	12.2181	12.2515	12.4239	12.2978	0.110463
438	255977_at	AT1G34030	12.2661	12.2753	12.3445	12.2953	0.0428744
439	264348_at	AT1G12110	12.1746	12.2544	12.4557	12.2949	0.144886
440	251337_at	AT3G60820	12.1718	12.2167	12.483	12.2905	0.168209
441	259403_at	AT1G17745	12.3072	12.3191	12.2402	12.2889	0.0425419
442	248126_at	AT5G54760	12.2241	12.3062	12.3351	12.2885	0.0575712
443	265257_at	AT2G20420	12.2607	12.5842	12.0099	12.2849	0.287945
444	250832_at	AT5G04950	12.1764	12.4915	12.1829	12.2836	0.180113
445	263810_at	AT2G04520	12.371	12.3472	12.131	12.283	0.132234
446	266312_at	AT2G27020	12.2862	12.3324	12.2294	12.2826	0.0515897
447	250110_at	AT5G15350	12.3539	12.3067	12.1643	12.275	0.0986674
448	256956_at	AT3G13410	12.0974	12.3399	12.3852	12.2742	0.15477
449	256617_at	AT3G22240	12.2507	12.2834	12.2669	12.267	0.0163926
450	254429_at	AT4G21105	12.3854	12.2149	12.193	12.2644	0.105318
451	254086_at	AT4G24820	12.1672	12.2569	12.3609	12.2617	0.096914
452	247584_at	AT5G60670	12.089	12.0992	12.5949	12.261	0.289179
453	253336_at	AT4G33250	12.1827	12.2832	12.3171	12.261	0.0699016
454	250534_at	AT5G08530	12.3233	12.1899	12.2631	12.2588	0.0668095
455	249159_at	AT5G43460	12.3139	12.1146	12.346	12.2582	0.125345
456	265010_at	AT1G24510	12.3044	12.2872	12.1788	12.2568	0.068116
457	246156_at	AT5G20090	12.1977	12.2474	12.3248	12.2566	0.0640545
458	251298_at	AT3G62040	12.246	12.1495	12.3637	12.2531	0.107265
459	266752_at	AT2G47000	12.2235	12.3791	12.1549	12.2525	0.114904
460	256241_at	AT3G12390	12.2383	12.2889	12.2213	12.2495	0.0351536
461	251449_at	AT3G59920	12.2785	12.2341	12.2284	12.247	0.0274786
462	254080_at	AT4G25630	12.3199	12.2042	12.2101	12.2447	0.0651649
463	253200_at	AT4G34720	12.1813	12.2455	12.2944	12.2404	0.0567261
464	260508_at	AT1G47260	12.2786	12.3226	12.115	12.2387	0.109421
465	262593_at	AT1G15120	12.3635	12.3154	12.0359	12.2383	0.176892
466	260095_at	AT1G73230	12.2715	12.1827	12.2605	12.2382	0.0483859
467	249815_at	AT5G23900	12.2378	12.2076	12.2635	12.2363	0.0279791
468	265118_at	AT1G62660	12.1464	12.2549	12.3032	12.2348	0.0802891
469	263431_at	AT2G22170	12.3631	12.1144	12.2197	12.2324	0.12483
470	266941_at	AT2G18980	11.9286	12.3951	12.3656	12.2298	0.261211
471	261484_at	AT1G14400	12.2044	12.3697	12.1138	12.2293	0.129749
472	247488_at	AT5G61820	12.2548	12.2933	12.1345	12.2275	0.0828212
473	260350_at	AT1G69410	12.1917	12.2093	12.2771	12.226	0.0450789
474	253358_at	AT4G32940	12.2623	12.2041	12.2076	12.2247	0.0326317
475	258140_at	AT3G24503	12.1632	12.1423	12.3615	12.2223	0.120983
476	255657_at	AT4G00810	12.3692	12.0419	12.2554	12.2222	0.166175
477	256216_at	AT1G56340	12.3038	12.1647	12.1915	12.22	0.073823
478	245024_at	ATCG00120	12.0654	12.3261	12.2677	12.2198	0.136842
479	260814_at	AT1G43710	12.097	12.2818	12.2793	12.2194	0.106003
480	254358_at	AT4G22310	12.2271	12.1497	12.2769	12.2179	0.0640966
481	249514_at	AT5G38480	12.3274	12.1301	12.1922	12.2165	0.100875
482	245168_at	AT2G33150	12.2362	12.2496	12.1613	12.2157	0.0476081
483	261210_at	AT1G12840	12.1122	12.2236	12.2983	12.2114	0.0936441
484	244976_at	ATCG00720	12.1447	12.2631	12.224	12.2106	0.0603327
485	263978_at	AT2G42680	12.1958	12.3072	12.1256	12.2095	0.0915643
486	266552_at	AT2G46330	12.3571	12.0773	12.1889	12.2078	0.140867
487	256035_at	AT1G07140	12.1006	12.2646	12.235	12.2001	0.0873955
488	249901_at	AT5G22650	12.0162	12.2481	12.3334	12.1992	0.164165
489	247900_at	AT5G57290	12.215	12.2513	12.1256	12.1973	0.0646687
490	266928_at	AT2G45790	12.2595	12.1485	12.1827	12.1969	0.0568234
491	250861_at	AT5G04740	12.3376	12.0044	12.2458	12.1959	0.172106
492	258679_at	AT3G08590	12.0779	12.357	12.1523	12.1957	0.144557
493	249627_at	AT5G37510	12.2124	12.1924	12.1824	12.1957	0.0152776
494	256787_at	AT3G13790	12.2497	12.1736	12.1602	12.1945	0.0483001
495	247267_at	AT5G64140	12.2931	12.2247	12.0634	12.1937	0.117936
496	263904_at	AT2G36380	12.2669	12.0564	12.2555	12.1929	0.118371
497	246636_at	AT5G34850	12.0433	12.2915	12.2427	12.1925	0.131512
498	249346_at	AT5G40780	12.102	12.2372	12.2316	12.1902	0.0764915
499	258152_at	AT3G18190	12.4111	11.9675	12.1657	12.1814	0.222214
500	257066_at	AT3G18280	12.1771	12.1554	12.1958	12.1761	0.0202159
501	259570_at	AT1G20440	12.0695	12.1766	12.2779	12.1746	0.104197
502	252643_at	AT3G44590	12.4082	12.2522	11.8583	12.1729	0.283392
503	254828_at	AT4G12550	12.1821	12.1721	12.1623	12.1722	0.00993162
504	265026_at	AT1G24360	12.2248	12.1657	12.1236	12.1713	0.0508116
505	260392_at	AT1G74030	12.0737	12.165	12.2726	12.1704	0.0995885
506	247791_at	AT5G58710	12.1453	12.3119	12.0445	12.1672	0.135027
507	250929_at	AT5G03290	12.0709	12.1179	12.3118	12.1669	0.127735
508	263845_at	AT2G37040	12.2216	12.2085	12.0537	12.1613	0.0934028
509	259813_at	AT1G49860	12.1407	12.2584	12.0757	12.1583	0.092629
510	251729_at	AT3G56310	12.1459	12.1269	12.1924	12.1551	0.0336906
511	265056_at	AT1G51980	12.1517	12.1417	12.1628	12.1521	0.0105673
512	255442_at	AT4G02580	12.0933	12.1607	12.2019	12.1519	0.0548179
513	267638_at	AT2G42210	12.1764	12.0487	12.2295	12.1515	0.0929347
514	258369_at	AT3G14310	12.3832	11.9674	12.1033	12.1513	0.212031
515	261833_at	AT1G10670	12.0269	12.1322	12.287	12.1487	0.130819
516	267104_at	AT2G41430	12.0948	12.1364	12.2025	12.1446	0.054297
517	257674_at	AT3G20390	12.197	12.0425	12.1915	12.1437	0.0876455
518	256765_at	AT3G22200	12.1922	11.9901	12.2353	12.1392	0.130893
519	256829_at	AT3G22850	12.0019	12.1435	12.269	12.1381	0.133661
520	247058_at	AT5G66680	12.1504	12.135	12.1196	12.135	0.0154059
521	260730_at	AT1G48030	12.0549	12.1898	12.1545	12.1331	0.0699664
522	267212_at	AT2G44060	12.1786	12.2007	12.0194	12.1329	0.0989393
523	256865_at	AT3G23820	12.2669	12.1943	11.931	12.1307	0.176736
524	254225_at	AT4G23670	12.2563	12.2246	11.9039	12.1282	0.194938
525	246006_at	AT5G08290	12.1093	12.0272	12.242	12.1262	0.108417
526	244935_at	ATCG01090	12.2091	12.0536	12.1147	12.1258	0.0783559
527	267472_at	AT2G02850	12.1352	12.2387	11.9988	12.1242	0.120296
528	263157_at	AT1G54100	12.2474	12.1075	12.0107	12.1219	0.119042
529	252713_at	AT3G43810	12.0546	12.2852	12.0244	12.1214	0.142651
530	255498_at	AT4G02620	12.0647	12.1178	12.1718	12.1181	0.0535553
531	248760_at	AT5G47570	12.1394	12.1874	12.0216	12.1161	0.0853339
532	253274_at	AT4G34200	12.0594	12.0994	12.1722	12.1103	0.0571677
533	261583_at	AT1G01090	12.2181	12.0441	12.0599	12.1074	0.0962382
534	257952_at	AT3G21770	11.9907	12.1483	12.1744	12.1045	0.0993821
535	264967_at	AT1G67250	12.0665	12.0488	12.1976	12.1043	0.0812905
536	265615_at	AT2G25450	12.0425	12.0812	12.186	12.1032	0.0742292
537	246286_at	AT1G31910	11.9754	12.0957	12.2351	12.102	0.129967
538	253728_at	AT4G29410	12.133	12.0977	12.0736	12.1014	0.0298648
539	258452_at	AT3G22370	12.0202	12.1501	12.1334	12.1012	0.0706675
540	254119_at	AT4G24780	12.0179	12.0293	12.2543	12.1005	0.133307
541	256226_at	AT1G56280	12.0695	11.9377	12.2766	12.0946	0.170808
542	255302_at	AT4G04830	12.2435	11.9726	12.0674	12.0945	0.137489
543	258155_at	AT3G18130	12.2081	12.1201	11.9511	12.0931	0.130636
544	253273_at	AT4G34180	12.085	12.0603	12.1339	12.0931	0.0374813
545	260765_at	AT1G49240	11.6925	12.3341	12.2444	12.0903	0.347448
546	253868_at	AT4G27500	12.1583	11.8739	12.2296	12.0873	0.188175
547	249812_at	AT5G23830	12.0877	12.1837	11.9872	12.0862	0.0982622
548	263665_at	AT1G04480	12.1358	12.1088	12.0047	12.0831	0.0692356
549	257023_at	AT3G19760	12.0683	11.9506	12.2154	12.0781	0.132653
550	246092_at	AT5G20500	12.0161	12.0612	12.1536	12.077	0.0701112
551	266336_at	AT2G32270	11.9934	12.1458	12.0877	12.0756	0.0769535
552	263224_at	AT1G30580	12.1011	12.0896	12.0335	12.0747	0.0361558
553	246228_at	AT4G36430	11.9979	12.3411	11.8849	12.0746	0.237564
554	266296_at	AT2G29420	12.0523	12.1443	12.0256	12.074	0.0622641
555	263585_at	AT2G25210	12.1075	12.1733	11.9339	12.0716	0.123698
556	247059_at	AT5G66690	12.0398	12.0978	12.0735	12.0704	0.0291669
557	248797_at	AT5G47210	11.9842	12.1668	12.0553	12.0688	0.0919959
558	256905_at	AT3G23990	12.0695	12.1501	11.9854	12.0683	0.0823257
559	265066_at	AT1G03870	11.9502	12.0733	12.1797	12.0677	0.114834
560	253483_at	AT4G31910	12.1861	12.0386	11.9782	12.0676	0.106934
561	247011_at	AT5G67590	11.8655	12.1817	12.1555	12.0676	0.175512
562	265858_at	AT2G01720	12.1613	11.8293	12.2116	12.0674	0.207739
563	249344_at	AT5G40770	12.0368	12.1789	11.9846	12.0668	0.100592
564	248573_at	AT5G49720	12.0211	12.114	12.0567	12.0639	0.0468762
565	249711_at	AT5G35680	12.0723	12.0843	12.0342	12.0636	0.0261565
566	250316_at	AT5G12140	12.1344	11.9534	12.098	12.062	0.0957357
567	246157_at	AT5G20080	12.0173	12.0747	12.0931	12.0617	0.0394864
568	259604_at	AT1G56450	12.0446	11.9995	12.1378	12.0607	0.070555
569	259347_at	AT3G03920	12.1613	11.9532	12.0629	12.0592	0.104103
570	247989_at	AT5G56350	12.0503	12.0279	12.0978	12.0587	0.03568
571	264386_at	AT1G12000	12.0514	12.1045	12.0148	12.0569	0.0450943
572	253125_at	AT4G36040	12.1135	12.0955	11.9606	12.0565	0.083554
573	251758_at	AT3G55770	12.2304	11.9845	11.9511	12.0553	0.152505
574	257798_at	AT3G15950	12.002	12.1326	12.0262	12.0536	0.0694454
575	263231_at	AT1G05680	12.1598	12.0652	11.9281	12.051	0.116485
576	265818_at	AT2G18040	12.0973	12.1207	11.9349	12.051	0.101193
577	246003_at	AT5G20720	12.1555	11.9209	12.0695	12.0486	0.118717
578	265617_at	AT2G25520	12.1368	11.9338	12.0733	12.048	0.103858
579	245164_at	AT2G33210	12.0614	12.0247	12.0503	12.0455	0.0187913
580	250944_at	AT5G03380	12.0373	12.2005	11.8956	12.0445	0.15261
581	253041_at	AT4G37870	12.0818	11.9948	12.0537	12.0435	0.0443923
582	246702_at	AT5G28050	12.0852	12.0119	12.019	12.0387	0.040436
583	248288_at	AT5G52840	12.0101	12.035	12.0697	12.0383	0.0299274
584	266579_at	AT2G23930	12.1833	12.1082	11.8192	12.0369	0.192213
585	266709_at	AT2G03120	11.961	12.0045	12.141	12.0355	0.0939447
586	247188_at	AT5G65430	12.1547	11.9373	12.0003	12.0308	0.111859
587	254578_at	AT4G19410	11.9992	12.0143	12.0439	12.0191	0.022754
588	259593_at	AT1G27970	11.9562	12.0512	12.0491	12.0188	0.0542433
589	245199_at	AT1G67730	12.0031	12.0402	12.0109	12.0181	0.019602
590	252671_at	AT3G44190	11.9983	12.0239	12.0313	12.0178	0.0173359
591	258821_at	AT3G07230	12.0615	12.0155	11.9618	12.013	0.049895
592	258619_at	AT3G02780	11.8352	12.0839	12.1192	12.0128	0.154792
593	255752_at	AT1G32050	11.9351	11.9227	12.1702	12.0093	0.139441
594	262131_at	AT1G02900	11.9629	12.0747	11.9896	12.0091	0.0583555
595	244986_at	ATCG00820	12.2012	11.8856	11.9376	12.0082	0.169207
596	247494_at	AT5G61790	11.9542	12.0187	12.023	11.9986	0.0385224
597	254157_at	AT4G24220	11.9502	11.9115	12.1341	11.9986	0.118929
598	266206_at	AT2G27730	12.1039	12.1188	11.7574	11.9934	0.204523
599	256890_at	AT3G23830	11.9663	12.024	11.983	11.9911	0.0296758
600	246613_at	AT5G35360	12.034	11.9381	11.9966	11.9896	0.0483255
601	263399_at	AT2G31490	11.9731	12.0794	11.9157	11.9894	0.0830747
602	254226_at	AT4G23690	11.8344	12.1065	12.0255	11.9888	0.139688
603	259627_at	AT1G42960	11.9506	11.8603	12.1545	11.9884	0.150726
604	262956_at	AT1G54270	11.8877	11.8835	12.1908	11.9873	0.176206
605	263267_at	AT2G16510	12.0234	11.9993	11.9328	11.9852	0.0469583
606	262929_at	AT1G65720	11.963	11.9241	12.0671	11.9847	0.073916
607	249959_at	AT5G18800	11.9808	12.0225	11.9456	11.983	0.0384982
608	265042_at	AT1G04040	12.0285	11.8854	12.035	11.983	0.0845795
609	250096_at	AT5G17190	11.976	11.948	12.0248	11.983	0.038854
610	255455_at	AT4G02930	12.0127	11.976	11.9453	11.978	0.0337305
611	252407_at	AT3G47520	11.9867	11.8334	12.1122	11.9774	0.139644
612	258847_at	AT3G03100	12.0638	12.0474	11.8204	11.9772	0.136035
613	254141_at	AT4G24620	11.9176	12.0704	11.9414	11.9765	0.0822321
614	258000_at	AT3G28940	11.9021	12.1033	11.923	11.9762	0.11063
615	257148_at	AT3G27240	12.0487	11.9139	11.9642	11.9756	0.0681227
616	253280_at	AT4G34110	12.0247	11.9289	11.9523	11.9686	0.0499423
617	262824_at	AT1G11650	12.1507	11.9022	11.8455	11.9662	0.162337
618	260842_at	AT1G29150	11.8734	12.0248	11.9964	11.9648	0.0804429
619	254447_at	AT4G20860	11.8148	12.0648	12.0032	11.9609	0.130242
620	262806_at	AT1G20950	11.9953	12.0353	11.849	11.9598	0.0980771
621	251220_at	AT3G62400	12.0826	11.863	11.9335	11.9597	0.112128
622	246744_at	AT5G27760	11.8311	12.0407	12.0029	11.9582	0.111674
623	255587_at	AT4G01480	12.0503	11.8695	11.9501	11.9566	0.0905535
624	254687_at	AT4G13770	11.8486	11.976	12.0393	11.9546	0.0971182
625	254980_at	AT4G10450	11.9348	11.8518	12.0726	11.9531	0.11154
626	261901_at	AT1G80920	11.9034	11.9038	12.0421	11.9498	0.0799704
627	260530_at	AT2G47320	11.9237	11.9222	11.9949	11.9469	0.0415461
628	265219_at	AT2G02050	11.9448	12.0209	11.8666	11.9441	0.077144
629	267239_at	AT2G02510	11.883	12.0245	11.9203	11.9426	0.0733486
630	252932_at	AT4G39080	11.8582	12.0709	11.8935	11.9409	0.113964
631	245639_at	AT1G25260	11.8878	11.9471	11.9835	11.9395	0.0483004
632	258849_at	AT3G03250	11.7792	12.1081	11.9309	11.9394	0.164588
633	245750_at	AT1G51060	12.0413	11.8653	11.9107	11.9391	0.0913487
634	245001_at	ATCG00220	12.0287	11.656	12.1264	11.937	0.248242
635	255230_at	AT4G05390	11.7325	12.1267	11.9388	11.9327	0.197137
636	249796_at	AT5G23540	11.9385	11.9226	11.9333	11.9314	0.0080812
637	251338_at	AT3G60600	11.9109	12.0216	11.8617	11.9314	0.08191
638	265050_at	AT1G52070	12.0849	12.0282	11.676	11.9297	0.221531
639	252564_at	AT3G46010	11.9075	12.0435	11.8358	11.9289	0.105534
640	247009_at	AT5G67600	12.1149	11.9205	11.7469	11.9274	0.184093
641	250670_at	AT5G06860	11.8163	11.9239	12.0412	11.9272	0.112478
642	254705_at	AT4G17870	11.9041	11.9468	11.9271	11.926	0.0213846
643	254530_at	AT4G19640	11.8221	12.0749	11.8785	11.9251	0.132709
644	247199_at	AT5G65210	11.9301	11.9905	11.8492	11.9233	0.070891
645	246780_at	AT5G27470	11.9046	11.8707	11.9821	11.9191	0.0571392
646	259771_at	AT1G29470	11.9317	12.0136	11.8008	11.9154	0.107329
647	245238_at	AT4G25570	11.9738	11.8583	11.9133	11.9151	0.0577728
648	250496_at	AT5G09650	12.0209	11.8712	11.8481	11.9134	0.0938057
649	245629_at	AT1G56580	11.9196	11.9609	11.856	11.9122	0.0528751
650	247765_at	AT5G58860	11.7921	11.8963	12.0463	11.9116	0.127781
651	258609_at	AT3G02910	11.7407	11.9729	12.0201	11.9112	0.149573
652	260651_at	AT1G32460	11.8528	11.9235	11.9526	11.9096	0.0512887
653	254889_at	AT4G11650	11.8509	11.9621	11.9156	11.9095	0.0558342
654	251984_at	AT3G53260	11.8416	11.9282	11.9547	11.9082	0.0591241
655	254387_at	AT4G21850	11.7157	12.0544	11.9435	11.9045	0.172704
656	251557_at	AT3G58730	11.959	11.855	11.8789	11.8976	0.0544206
657	250059_at	AT5G17820	11.8377	11.9963	11.8515	11.8952	0.0878569
658	267121_at	AT2G23540	11.7749	12.0891	11.8185	11.8942	0.170236
659	260305_at	AT1G70490	11.9264	11.9763	11.778	11.8936	0.103153
660	246825_at	AT5G26260	11.8753	11.7689	12.0306	11.8916	0.131622
661	248107_at	AT5G55190	12.069	11.8663	11.7388	11.8913	0.16652
662	252561_at	AT3G45980	11.8749	11.9794	11.8193	11.8912	0.0812709
663	260602_at	AT1G55920	11.8818	11.9003	11.8837	11.8886	0.0101652
664	244984_at	ATCG00800	12.1853	11.7463	11.7334	11.8883	0.257281
665	250252_at	AT5G13750	11.953	11.7491	11.9627	11.8883	0.120615
666	247149_at	AT5G65660	11.9192	12.001	11.7392	11.8864	0.133935
667	253606_at	AT4G30530	11.8981	12.0279	11.7327	11.8862	0.147923
668	266980_at	AT2G39390	11.9846	11.9717	11.7003	11.8855	0.160552
669	260522_x_at	AT2G41730	11.8041	11.929	11.9221	11.8851	0.0702131
670	249161_at	AT5G42790	11.816	11.9651	11.874	11.885	0.075151
671	248252_at	AT5G53250	11.9672	11.9977	11.6871	11.884	0.171192
672	263711_at	AT2G20630	11.92	11.9595	11.7648	11.8814	0.102897
673	261721_at	AT1G08480	11.9589	11.8286	11.8553	11.8809	0.0688081
674	250562_at	AT5G08040	11.953	11.8951	11.7938	11.8806	0.080596
675	252845_at	AT3G42050	11.7516	12.0143	11.871	11.879	0.1315
676	250661_at	AT5G07030	11.9258	11.8988	11.8114	11.8787	0.0597942
677	254805_at	AT4G12480	11.918	11.8536	11.8635	11.8784	0.0346908
678	251918_at	AT3G54040	11.8414	11.9147	11.8765	11.8775	0.0366476
679	252094_at	AT3G51260	11.8756	11.9093	11.8468	11.8773	0.0312556
680	252385_at	AT3G47810	11.766	11.9089	11.9542	11.8764	0.0982397
681	254831_at	AT4G12600	11.8669	11.9573	11.8	11.8747	0.0789362
682	248952_at	AT5G45410	11.8421	11.9469	11.8301	11.873	0.0642492
683	261304_at	AT1G48440	12.0137	11.731	11.8707	11.8718	0.141368
684	247588_at	AT5G60640	11.856	11.8665	11.8923	11.8716	0.0186715
685	259841_at	AT1G52200	11.8691	11.8675	11.8631	11.8666	0.00310407
686	263206_at	AT1G10590	11.8845	11.955	11.7532	11.8642	0.10239
687	245289_at	AT4G15470	11.8668	11.9052	11.8194	11.8638	0.0429735
688	262951_at	AT1G75500	11.8857	11.7561	11.9492	11.8637	0.098407
689	256795_at	AT3G22110	11.9459	11.8065	11.8267	11.8597	0.0753139
690	260258_at	AT1G74270	11.8654	11.818	11.8933	11.8589	0.0380576
691	261228_at	AT1G20050	11.8102	11.8465	11.9157	11.8575	0.0535849
692	260587_at	AT1G53210	11.7684	11.7912	12.0084	11.856	0.132508
693	252607_at	AT3G44990	11.9557	11.7278	11.8839	11.8558	0.116514
694	250278_at	AT5G12860	11.9091	11.6801	11.9765	11.8552	0.15537
695	256937_at	AT3G22620	11.7751	11.9594	11.8301	11.8549	0.094608
696	251942_at	AT3G53480	11.7485	11.9586	11.855	11.8541	0.105075
697	251924_at	AT3G53730	11.8312	11.7864	11.9439	11.8538	0.0811546
698	266865_at	AT2G29980	11.8677	11.8988	11.7949	11.8538	0.0533252
699	264607_at	AT1G04690	11.8784	11.878	11.7898	11.8487	0.0510383
700	247060_at	AT5G66760	11.916	11.8737	11.7527	11.8475	0.0847513
701	245155_at	AT5G12470	11.8206	11.9276	11.7831	11.8438	0.0749542
702	252479_at	AT3G46560	11.8499	11.938	11.7384	11.8421	0.100047
703	263517_at	AT2G21620	11.8533	11.8524	11.8196	11.8418	0.0191913
704	264998_at	AT1G67330	11.756	11.8408	11.9238	11.8402	0.0839212
705	250384_at	AT5G11500	11.8609	11.7992	11.8548	11.8383	0.0339915
706	258274_at	AT3G15640	11.8162	11.9739	11.7209	11.837	0.127786
707	258937_at	AT3G10090	11.7755	12.0157	11.7135	11.8349	0.159586
708	266897_at	AT2G45820	11.837	11.7922	11.8745	11.8346	0.0411881
709	247755_at	AT5G59090	11.6911	11.8638	11.9367	11.8305	0.126146
710	246290_at	AT3G56800	11.8113	11.8178	11.8537	11.8276	0.0228671
711	258922_at	AT3G10610	11.9239	11.7436	11.8108	11.8261	0.0910943
712	247652_at	AT5G59910	12.06	11.8555	11.5591	11.8249	0.251839
713	262602_at	AT1G15270	11.722	11.9991	11.7531	11.8247	0.151761
714	260902_at	AT1G21440	11.8404	11.7817	11.8497	11.8239	0.0368641
715	264371_at	AT1G12090	11.7469	11.7929	11.9249	11.8216	0.0924134
716	262694_at	AT1G62790	11.8498	11.8162	11.7963	11.8208	0.0270323
717	266239_at	AT2G29530	11.9236	11.98	11.5553	11.8196	0.230635
718	253360_at	AT4G33090	11.7844	11.7605	11.9115	11.8188	0.081166
719	261579_at	AT1G01050	11.7887	11.7373	11.9304	11.8188	0.100033
720	253730_at	AT4G29480	11.8075	11.854	11.792	11.8178	0.0322254
721	260830_at	AT1G06760	11.7798	11.8866	11.785	11.8172	0.0601951
722	257713_at	AT3G27380	11.776	11.8033	11.8684	11.8159	0.0474583
723	246192_at	AT5G20920	11.9418	11.7569	11.7486	11.8158	0.109211
724	267034_at	AT2G38310	11.8547	11.8327	11.7585	11.8153	0.0504362
725	261500_at	AT1G28400	11.8343	11.9528	11.6551	11.8141	0.149871
726	249710_at	AT5G35630	11.8206	11.8501	11.7635	11.8114	0.0440066
727	258005_at	AT3G19390	11.6671	11.8821	11.8781	11.8091	0.122971
728	259114_at	AT3G05530	11.7831	11.7991	11.8369	11.8064	0.0276047
729	247651_at	AT5G59870	11.8694	11.6365	11.9095	11.8052	0.147413
730	249599_at	AT5G37990	11.8188	11.8803	11.7132	11.8041	0.0844823
731	249325_at	AT5G40850	11.7837	11.899	11.7295	11.8041	0.0866154
732	261363_at	AT1G41830	11.8413	11.7427	11.8272	11.8037	0.0533294
733	256933_at	AT3G22600	11.679	11.6049	12.1257	11.8032	0.28173
734	245999_at	AT5G20650	11.8453	11.7672	11.7898	11.8007	0.0402027
735	261639_at	AT1G50010	11.7889	11.9167	11.6961	11.8006	0.110756
736	248162_at	AT5G54500	11.5065	11.9934	11.9013	11.8004	0.258671
737	245085_at	AT2G23350	11.8415	11.9051	11.6478	11.7981	0.133995
738	267259_at	AT2G23090	11.7358	11.875	11.7799	11.7969	0.0711563
739	245523_at	AT4G15910	11.8829	11.8535	11.6496	11.7954	0.127032
740	250526_at	AT5G08570	11.7355	11.8874	11.7615	11.7948	0.0812457
741	267251_at	AT2G23070	11.8639	11.7339	11.7853	11.7944	0.065459
742	250846_at	AT5G04590	11.8465	11.7658	11.7694	11.7939	0.0456192
743	260557_at	AT2G43610	11.8594	11.7024	11.8162	11.7926	0.0811053
744	259478_at	AT1G18980	11.7068	11.7962	11.8722	11.7918	0.0827752
745	262298_at	AT1G27530	11.75	11.7332	11.891	11.7914	0.0866911
746	254815_at	AT4G12420	11.7649	11.7816	11.818	11.7882	0.0271333
747	251370_at	AT3G60450	11.7449	11.804	11.8136	11.7875	0.0371834
748	261939_at	AT1G22450	11.6791	11.7875	11.8891	11.7852	0.104994
749	264595_at	AT1G04750	11.7841	11.8402	11.7273	11.7839	0.0564711
750	264708_at	AT1G09740	11.6456	11.8804	11.8246	11.7835	0.122644
751	261831_at	AT1G10630	12.0002	11.7825	11.5663	11.783	0.216975
752	251264_at	AT3G62120	11.9142	11.7497	11.6834	11.7824	0.118835
753	264875_at	AT2G17390	11.8377	11.7691	11.7285	11.7784	0.055165
754	263692_at	AT1G26850	11.8115	11.8452	11.6691	11.7752	0.0934813
755	254040_at	AT4G25900	11.7884	11.7638	11.7614	11.7712	0.014954
756	256648_at	AT3G13580	11.9777	11.6353	11.694	11.769	0.183131
757	258410_at	AT3G16780	11.8841	11.8145	11.6067	11.7684	0.144337
758	253196_at	AT4G35260	11.6413	11.8724	11.7899	11.7679	0.117079
759	263249_at	AT2G31360	11.8034	11.7446	11.7551	11.7677	0.0313347
760	259426_at	AT1G01470	11.6469	11.7055	11.9432	11.7652	0.156877
761	265150_at	AT1G51200	11.7255	11.8198	11.7456	11.7636	0.0496717
762	266105_at	AT2G45070	11.771	11.8679	11.6502	11.763	0.109055
763	263284_at	AT2G36100	11.6194	11.9538	11.7122	11.7618	0.172633
764	252565_at	AT3G46000	11.7604	11.7591	11.7631	11.7609	0.00203948
765	245067_at	AT2G39780	11.7278	11.7096	11.8354	11.7576	0.0679965
766	266228_at	AT2G28910	11.882	11.7597	11.6243	11.7553	0.128888
767	248945_at	AT5G45510	11.8341	11.8582	11.5723	11.7549	0.158562
768	252955_at	AT4G38630	11.6182	11.8429	11.8031	11.7547	0.119887
769	247480_at	AT5G62390	11.8371	11.8375	11.5871	11.7539	0.144456
770	249469_at	AT5G39320	11.7185	11.8942	11.6389	11.7506	0.130643
771	250254_at	AT5G13710	11.6172	11.9169	11.7166	11.7502	0.152657
772	252059_at	AT3G52560	11.754	11.7478	11.7469	11.7496	0.00385885
773	248146_at	AT5G54940	11.8976	11.6472	11.703	11.7493	0.131443
774	265187_at	AT1G23490	11.7774	11.6825	11.7837	11.7479	0.0566559
775	257088_at	AT3G20510	11.6815	11.8066	11.7504	11.7462	0.0626527
776	249073_at	AT5G44020	11.694	11.7826	11.7506	11.7424	0.0448661
777	262329_at	AT1G64090	11.6314	11.7109	11.8781	11.7401	0.125945
778	264005_at	AT2G22470	11.5903	11.8743	11.7547	11.7398	0.142611
779	254606_at	AT4G19030	11.6821	11.7143	11.8188	11.7384	0.071434
780	251733_at	AT3G56240	11.6305	11.9178	11.6632	11.7371	0.157293
781	245889_at	AT5G09480	11.7325	11.7644	11.7047	11.7339	0.0298594
782	263134_at	AT1G78570	11.7501	11.8037	11.6442	11.7327	0.0811632
783	265049_at	AT1G52060	11.936	11.5696	11.6902	11.7319	0.186753
784	267492_at	AT2G30620	11.6061	11.7586	11.8305	11.7317	0.114616
785	249121_at	AT5G43830	11.4696	11.8355	11.887	11.7307	0.227574
786	259516_at	AT1G20450	11.717	11.8555	11.6191	11.7305	0.11878
787	259237_at	AT3G11630	11.8167	11.7486	11.6221	11.7291	0.0987453
788	250192_at	AT5G14520	11.7614	11.8024	11.6233	11.729	0.093815
789	245315_at	AT4G14800	11.6914	11.7524	11.7427	11.7288	0.0327844
790	250438_at	AT5G10580	11.7537	11.5895	11.8429	11.7287	0.128562
791	262841_at	AT1G14810	11.7537	11.7067	11.7255	11.7286	0.0236479
792	252372_at	AT3G48000	11.7002	11.7379	11.7283	11.7221	0.0195585
793	253308_at	AT4G33680	11.6829	11.6845	11.7875	11.7183	0.059958
794	248968_at	AT5G45280	11.7642	11.4473	11.9418	11.7178	0.25051
795	266181_at	AT2G02390	11.6884	11.7475	11.7126	11.7162	0.0296812
796	265119_at	AT1G62570	11.9371	11.5415	11.6699	11.7162	0.201786
797	262883_at	AT1G64780	11.7399	11.768	11.6342	11.714	0.0705159
798	247007_at	AT5G67500	11.5965	11.7508	11.7893	11.7122	0.102047
799	248881_at	AT5G46020	11.6815	11.7894	11.6624	11.7111	0.068478
800	258846_at	AT3G03070	11.7269	11.7597	11.633	11.7065	0.0657342
801	258226_at	AT3G15730	11.6279	11.7311	11.7567	11.7052	0.0682064
802	260745_at	AT1G78370	11.7901	11.5938	11.7263	11.7034	0.100133
803	260391_at	AT1G74020	11.6651	11.6431	11.794	11.7007	0.0815242
804	253428_at	AT4G32410	11.759	11.5583	11.7757	11.6977	0.120983
805	254543_at	AT4G19810	11.546	11.897	11.6382	11.6937	0.181934
806	258162_at	AT3G17810	11.4866	11.8714	11.716	11.6913	0.193578
807	266371_at	AT2G41410	11.6474	11.7469	11.6777	11.6907	0.0509743
808	254192_at	AT4G23850	11.7447	11.6477	11.6777	11.69	0.0496375
809	265968_at	AT2G37410	11.7118	11.7211	11.637	11.69	0.0461256
810	266022_at	AT2G05920	11.6929	11.6456	11.7297	11.6894	0.0421395
811	249576_at	AT5G37690	11.6578	11.5136	11.8821	11.6845	0.185673
812	257141_at	AT3G28900	11.6939	11.6912	11.6661	11.6837	0.0153419
813	265471_at	AT2G37130	11.6185	11.821	11.6114	11.6836	0.119012
814	260157_at	AT1G52930	11.8417	11.7379	11.4664	11.682	0.193776
815	265286_at	AT2G20360	11.7993	11.749	11.497	11.6818	0.161969
816	255505_at	AT4G02080	11.5998	11.6637	11.7816	11.6817	0.0922444
817	247839_at	AT5G57870	11.7252	11.7268	11.5869	11.6797	0.0803312
818	260986_at	AT1G53580	11.6383	11.6609	11.7318	11.677	0.0488197
819	248727_at	AT5G47990	11.6376	11.7742	11.617	11.6763	0.0854119
820	267178_at	AT2G37750	11.6398	11.7566	11.6319	11.6761	0.0698288
821	254721_at	AT4G13520	11.581	11.7709	11.6732	11.675	0.0949677
822	254270_at	AT4G23100	11.6583	11.7751	11.5862	11.6732	0.0953376
823	267293_at	AT2G23810	11.5491	11.6425	11.8247	11.6721	0.140148
824	262166_at	AT1G74840	11.7157	11.6599	11.6387	11.6715	0.0397746
825	244960_at	ATCG01020	11.7631	11.6644	11.5859	11.6711	0.0888336
826	248983_at	AT5G45130	11.6264	11.6376	11.7423	11.6687	0.0639395
827	263223_at	AT1G30630	11.6936	11.6087	11.6953	11.6659	0.0495322
828	260387_at	AT1G74100	11.8047	11.6051	11.5845	11.6647	0.121635
829	259655_at	AT1G55210	11.6189	11.754	11.6199	11.6643	0.0777467
830	248639_at	AT5G48930	11.5669	11.71	11.7155	11.6641	0.0842468
831	265459_at	AT2G46540	11.6676	11.6989	11.6211	11.6626	0.0391399
832	250385_at	AT5G11520	11.505	11.7605	11.7158	11.6604	0.136454
833	247465_at	AT5G62190	11.922	11.5482	11.5064	11.6588	0.228833
834	253955_at	AT4G27000	11.566	11.5731	11.8287	11.6559	0.149672
835	259878_at	AT1G76790	11.6212	11.7181	11.625	11.6548	0.054924
836	250749_at	AT5G05780	11.6695	11.7614	11.5331	11.6547	0.114905
837	252058_at	AT3G52470	11.564	11.6713	11.7286	11.6546	0.0835691
838	246621_at	AT5G36230	11.598	11.686	11.6631	11.6491	0.0456887
839	265037_at	AT1G03860	11.5778	11.5535	11.8043	11.6452	0.138349
840	255816_at	AT2G33470	11.7537	11.5468	11.6195	11.64	0.104962
841	266988_at	AT2G39310	11.7409	11.9138	11.2614	11.6387	0.338001
842	265940_at	AT2G19480	11.6604	11.847	11.3917	11.633	0.228862
843	262402_at	AT1G49410	11.6452	11.7242	11.5275	11.6323	0.0990049
844	257790_at	AT3G27090	11.5611	11.672	11.6572	11.6301	0.0602025
845	258412_at	AT3G17210	11.6294	11.6501	11.6043	11.628	0.0229297
846	267392_at	AT2G44490	11.7027	11.5426	11.6377	11.6276	0.080503
847	259434_at	AT1G01490	11.7264	11.4985	11.6396	11.6215	0.115037
848	262685_at	AT1G76010	11.7625	11.7052	11.3878	11.6185	0.201837
849	249866_at	AT5G23010	11.7075	11.4657	11.6788	11.6173	0.132091
850	253927_at	AT4G26710	11.5821	11.7447	11.5215	11.6161	0.115422
851	251776_at	AT3G55620	11.6104	11.55	11.6802	11.6135	0.0651657
852	245977_at	AT5G13110	11.5784	11.5608	11.6994	11.6129	0.0754377
853	265883_at	AT2G42310	11.6291	11.7288	11.4798	11.6126	0.125327
854	252827_at	AT4G39950	11.719	11.6353	11.483	11.6124	0.119627
855	266892_at	AT2G26080	11.613	11.6881	11.5352	11.6121	0.0764403
856	263631_at	AT2G04900	11.6829	11.4959	11.6513	11.61	0.10013
857	256301_at	AT1G69510	11.6756	11.7551	11.3979	11.6095	0.187526
858	255477_at	AT4G02370	11.5639	11.4592	11.8052	11.6094	0.177445
859	245987_at	AT5G13180	11.6646	11.591	11.5713	11.609	0.0491797
860	247351_at	AT5G63790	11.6773	11.6121	11.5344	11.6079	0.0715725
861	251552_at	AT3G58700	11.6508	11.6211	11.5512	11.6077	0.0510962
862	258439_at	AT3G17240	11.7258	11.6744	11.4205	11.6069	0.163437
863	262161_at	AT1G52600	11.5926	11.5562	11.6717	11.6068	0.059065
864	257293_at	AT3G15580	11.5018	11.6675	11.6502	11.6065	0.0911226
865	258584_at	AT3G04090	11.6147	11.6383	11.5662	11.6064	0.0367462
866	257705_at	AT3G12760	11.6222	11.579	11.6153	11.6055	0.023215
867	246390_at	AT1G77330	11.5067	11.6612	11.6395	11.6024	0.0836653
868	258080_at	AT3G25930	11.6506	11.581	11.5742	11.6019	0.042248
869	264506_at	AT1G09560	11.5746	11.5555	11.6691	11.5997	0.0608409
870	264928_at	AT1G60710	11.6726	11.6087	11.5172	11.5995	0.0781084
871	266890_at	AT2G44620	11.5748	11.5117	11.7077	11.5981	0.100078
872	245391_at	AT4G16520	11.5821	11.6157	11.5922	11.5966	0.0172185
873	266168_at	AT2G38870	11.6437	11.5734	11.5697	11.5956	0.0417079
874	247148_at	AT5G65670	11.6575	11.5609	11.5682	11.5955	0.0537778
875	248178_at	AT5G54370	11.4936	11.4711	11.8141	11.593	0.191845
876	246845_at	AT5G26710	11.608	11.585	11.5846	11.5925	0.0133634
877	264624_at	AT1G08930	11.437	11.7133	11.6223	11.5909	0.140844
878	250119_at	AT5G16470	11.6155	11.6495	11.505	11.59	0.0755859
879	265480_at	AT2G15970	11.5132	11.5874	11.6627	11.5877	0.0747612
880	258482_at	AT3G02530	11.6455	11.5575	11.5529	11.5853	0.0521927
881	264018_at	AT2G21170	11.548	11.6331	11.5733	11.5848	0.0436916
882	246184_at	AT5G20950	11.5977	11.5499	11.6066	11.5847	0.0304695
883	257774_at	AT3G29250	11.3878	11.8372	11.5226	11.5826	0.230625
884	250456_at	AT5G09900	11.5277	11.6303	11.5787	11.5789	0.0512952
885	248718_at	AT5G47770	11.5204	11.6438	11.571	11.5784	0.0620426
886	254654_at	AT4G18040	11.5342	11.5323	11.6686	11.5784	0.0781567
887	251109_at	AT5G01600	11.5133	11.394	11.8269	11.5781	0.223635
888	262468_at	AT1G50200	11.4951	11.6573	11.5754	11.5759	0.0811262
889	257054_at	AT3G15353	11.705	11.6631	11.3578	11.5753	0.189526
890	248349_at	AT5G52240	11.4046	11.6198	11.7011	11.5752	0.153211
891	253561_at	AT4G31180	11.5249	11.5639	11.636	11.5749	0.056391
892	253334_at	AT4G33360	11.604	11.5962	11.5225	11.5743	0.0449457
893	254291_at	AT4G23010	11.5731	11.5107	11.6317	11.5718	0.0605087
894	251927_at	AT3G53990	11.3752	11.6164	11.7225	11.5713	0.178015
895	262497_at	AT1G21720	11.4683	11.6721	11.573	11.5711	0.101924
896	245791_at	AT1G32210	11.6654	11.5548	11.4931	11.5711	0.0873071
897	264655_at	AT1G09070	11.5467	11.5231	11.6389	11.5696	0.0612095
898	260444_at	AT1G68300	11.6323	11.4803	11.5907	11.5677	0.0785455
899	263096_at	AT2G16060	11.5858	11.5363	11.5751	11.5657	0.0260664
900	246089_at	AT5G20570	11.5683	11.7368	11.3892	11.5648	0.173822
901	251182_at	AT3G62600	11.4118	11.6129	11.6686	11.5644	0.135091
902	261970_at	AT1G65960	11.6397	11.5235	11.527	11.5634	0.0661058
903	266457_at	AT2G22780	11.4948	11.7096	11.4837	11.5627	0.127332
904	254144_at	AT4G24690	11.6961	11.2863	11.6964	11.5596	0.236697
905	261727_at	AT1G76090	11.5686	11.5625	11.5451	11.5587	0.0121793
906	260487_at	AT1G51510	11.5829	11.6808	11.4035	11.5557	0.140607
907	251628_at	AT3G57290	11.4288	11.5599	11.6768	11.5551	0.124061
908	264152_at	AT1G02140	11.64	11.4129	11.6064	11.5531	0.122583
909	262289_at	AT1G70770	11.7966	11.5102	11.3461	11.5509	0.227963
910	263228_at	AT1G30700	11.423	11.5586	11.6669	11.5495	0.122184
911	254615_at	AT4G19210	11.5433	11.5499	11.5506	11.548	0.00402085
912	257771_at	AT3G23000	11.723	11.4399	11.4806	11.5478	0.153082
913	267590_at	AT2G39700	11.496	11.5706	11.5765	11.5477	0.044888
914	245993_at	AT5G20700	11.4917	11.7227	11.4284	11.5476	0.154899
915	261227_at	AT1G20200	11.3774	11.5545	11.7045	11.5455	0.163712
916	259069_at	AT3G11710	11.5107	11.5372	11.5781	11.542	0.0339843
917	259538_at	AT1G12310	11.4001	11.6273	11.595	11.5408	0.122885
918	260154_at	AT1G52740	11.5944	11.4961	11.5301	11.5402	0.0499096
919	247817_at	AT5G58375	11.5669	11.4368	11.6121	11.5386	0.0910322
920	248903_at	AT5G46290	11.5568	11.4117	11.6453	11.5379	0.117925
921	265270_at	AT2G42910	11.5821	11.6006	11.4301	11.5376	0.0935534
922	251667_at	AT3G57150	11.6427	11.4294	11.5397	11.5373	0.106672
923	247983_at	AT5G56630	11.5207	11.605	11.4837	11.5365	0.0621801
924	266789_at	AT2G29020	11.7089	11.2746	11.6209	11.5348	0.229576
925	263371_at	AT2G20490	11.6093	11.4638	11.5276	11.5336	0.0728896
926	248690_at	AT5G48230	11.5181	11.4749	11.6062	11.5331	0.0669111
927	266365_at	AT2G41220	11.5058	11.4344	11.6575	11.5325	0.113916
928	248100_at	AT5G55180	11.5099	11.6069	11.4777	11.5315	0.0672733
929	247552_at	AT5G60920	11.5817	11.4877	11.5226	11.5307	0.0475346
930	250229_at	AT5G13850	11.7304	11.5417	11.3094	11.5272	0.21084
931	253231_at	AT4G34450	11.6098	11.5339	11.4351	11.5263	0.0876089
932	262048_at	AT1G80230	11.3168	11.6683	11.5925	11.5259	0.184997
933	246489_at	AT5G16050	11.4167	11.6872	11.4723	11.5254	0.142858
934	257711_at	AT3G27430	11.4848	11.5655	11.5254	11.5252	0.0403561
935	259723_at	AT1G60960	11.5931	11.4375	11.5447	11.5251	0.079606
936	259440_at	AT1G01550	11.3593	11.6143	11.5969	11.5235	0.142442
937	246855_at	AT5G26280	11.7079	11.5635	11.2976	11.523	0.208114
938	261129_at	AT1G04820	11.599	11.6889	11.2752	11.521	0.217617
939	256231_at	AT3G12630	11.5521	11.4843	11.521	11.5191	0.0339193
940	264577_at	AT1G05260	11.4089	11.637	11.5102	11.5187	0.114308
941	256092_at	AT1G20696	11.5453	11.6184	11.3849	11.5162	0.11946
942	252880_at	AT4G39730	11.5238	11.6024	11.4224	11.5162	0.0902606
943	264592_at	AT2G17720	11.5111	11.4942	11.5324	11.5126	0.0191221
944	256129_at	AT1G18210	11.5593	11.5193	11.4578	11.5122	0.0511382
945	263743_at	AT2G21390	11.4838	11.4597	11.5914	11.5116	0.0701125
946	253481_at	AT4G31990	11.4348	11.555	11.5433	11.511	0.0662615
947	247076_at	AT5G66510	11.5203	11.5061	11.5044	11.5103	0.00876324
948	251661_at	AT3G56950	11.4805	11.499	11.551	11.5102	0.0365372
949	264382_at	AT2G25110	11.3867	11.5095	11.634	11.51	0.123657
950	266822_at	AT2G44860	11.5888	11.61	11.3305	11.5098	0.155612
951	254827_at	AT4G12650	11.5355	11.3829	11.6103	11.5096	0.115889
952	263662_at	AT1G04430	11.6758	11.5544	11.2969	11.509	0.193479
953	266705_at	AT2G19750	11.5567	11.5466	11.4211	11.5081	0.0755555
954	264956_at	AT1G76990	11.5667	11.6495	11.306	11.5074	0.179267
955	251840_at	AT3G54960	11.5244	11.4589	11.5317	11.505	0.0401185
956	250437_at	AT5G10430	11.5817	11.4836	11.4464	11.5039	0.0698827
957	264317_at	AT1G70310	11.3791	11.6152	11.5163	11.5035	0.118583
958	265334_at	AT2G18370	11.2105	11.6832	11.6163	11.5034	0.255817
959	259804_at	AT1G72160	11.3967	11.6321	11.4742	11.501	0.11996
960	251740_at	AT3G56070	11.5837	11.4003	11.511	11.4983	0.0923732
961	264044_at	AT2G22480	11.3628	11.6662	11.4636	11.4975	0.154535
962	247091_at	AT5G66390	11.4122	11.633	11.4414	11.4955	0.119962
963	247852_at	AT5G58060	11.5136	11.6222	11.3505	11.4954	0.136758
964	247382_at	AT5G63400	11.5137	11.4579	11.5125	11.4947	0.0318635
965	248103_at	AT5G55160	11.715	11.5069	11.2614	11.4944	0.227051
966	258776_at	AT3G11830	11.5892	11.3931	11.4919	11.4914	0.0980483
967	261614_at	AT1G49760	11.5673	11.4449	11.4468	11.4863	0.070103
968	254224_at	AT4G23650	11.5621	11.5772	11.3175	11.4856	0.145768
969	261489_at	AT1G14450	11.545	11.4717	11.4386	11.4851	0.0544244
970	251738_at	AT3G56150	11.5317	11.4111	11.5066	11.4832	0.0636827
971	247330_at	AT5G63510	11.5304	11.5035	11.4057	11.4798	0.0656398
972	245393_at	AT4G16260	11.4398	11.4995	11.4979	11.4791	0.0339978
973	260385_at	AT1G74090	11.6714	11.3241	11.435	11.4769	0.177363
974	250703_at	AT5G06360	11.4283	11.3621	11.6388	11.4764	0.144467
975	257125_at	AT3G20050	11.5303	11.5543	11.3408	11.4751	0.116946
976	245299_at	AT4G17530	11.6087	11.4357	11.3756	11.4733	0.12103
977	265456_at	AT2G46505	11.4323	11.3642	11.619	11.4718	0.131936
978	266804_at	AT2G29960	11.3965	11.6314	11.3781	11.4687	0.141253
979	264859_at	AT1G24280	11.3548	11.376	11.6749	11.4686	0.179017
980	264663_at	AT1G09970	11.5796	11.5192	11.3025	11.4671	0.145734
981	250377_at	AT5G11560	11.5102	11.38	11.5055	11.4652	0.0738692
982	250922_at	AT5G03345	11.4226	11.5018	11.4703	11.4649	0.0398943
983	263921_at	AT2G36460	11.3228	11.5985	11.4669	11.4627	0.137882
984	265006_at	AT1G61570	11.59	11.4563	11.3387	11.4616	0.125711
985	256939_at	AT3G22630	11.6124	11.3579	11.4106	11.4603	0.134339
986	261930_at	AT1G22440	11.3707	11.559	11.4466	11.4587	0.0947501
987	263029_at	AT1G24050	11.331	11.6209	11.4134	11.4551	0.149396
988	249229_at	AT5G42090	11.4092	11.4993	11.4515	11.4533	0.0450977
989	245911_at	AT5G19690	11.4643	11.3957	11.4962	11.4521	0.051386
990	265101_at	AT1G30880	11.4575	11.4804	11.4169	11.4516	0.0321332
991	250580_at	AT5G07440	11.4555	11.6124	11.2831	11.4503	0.164705
992	246830_at	AT5G26360	11.5356	11.3566	11.4572	11.4498	0.0897085
993	253950_at	AT4G26910	11.4283	11.4527	11.4593	11.4468	0.016333
994	248098_at	AT5G55290	11.5698	11.3775	11.3922	11.4465	0.107015
995	256160_at	AT1G30120	11.4469	11.3985	11.4831	11.4428	0.0424408
996	263437_at	AT2G28670	11.324	11.6775	11.3267	11.4427	0.203313
997	264871_at	AT1G24180	11.2398	11.6988	11.3881	11.4423	0.23426
998	260870_at	AT1G43890	11.6062	11.32	11.3976	11.4413	0.148015
999	258764_at	AT3G10720	11.6368	11.5053	11.1729	11.4384	0.239081
1000	251847_at	AT3G54640	11.4522	11.5489	11.3132	11.4381	0.118497
1001	247176_at	AT5G65110	11.3475	11.4438	11.5194	11.4369	0.0861526
1002	265172_at	AT1G23820	11.4229	11.3411	11.5404	11.4348	0.100153
1003	245832_at	AT1G48850	11.5171	11.4042	11.3782	11.4332	0.0738604
1004	253700_at	AT4G29840	11.5535	11.2728	11.4702	11.4322	0.144155
1005	256453_at	AT1G75270	11.3955	11.4229	11.4778	11.4321	0.0419195
1006	258470_at	AT3G06035	11.4872	11.4666	11.3424	11.4321	0.0783324
1007	245626_at	AT1G56700	11.5222	11.3128	11.455	11.43	0.106952
1008	249101_at	AT5G43580	11.44	11.5363	11.2985	11.4249	0.119583
1009	264327_at	AT1G04170	11.4042	11.4069	11.4614	11.4242	0.0323174
1010	259983_at	AT1G76490	11.3586	11.5231	11.3883	11.4234	0.0876719
1011	255473_at	AT4G02450	11.5052	11.5546	11.2082	11.4227	0.187378
1012	249237_at	AT5G42050	11.3349	11.4703	11.4616	11.4223	0.0757952
1013	255885_at	AT1G20330	11.4619	11.3223	11.4815	11.4219	0.0868303
1014	247435_at	AT5G62480	11.3104	11.3489	11.5948	11.418	0.15432
1015	250845_at	AT5G04600	11.4552	11.5225	11.2741	11.4173	0.128462
1016	253172_at	AT4G35060	11.4172	11.4414	11.3896	11.4161	0.0259313
1017	248144_at	AT5G54800	11.3174	11.3441	11.585	11.4155	0.147406
1018	254845_at	AT4G11820	11.4727	11.4249	11.3484	11.4153	0.0627207
1019	262173_at	AT1G74920	11.4444	11.4327	11.368	11.4151	0.0411664
1020	256940_at	AT3G30720	11.4471	11.428	11.3686	11.4146	0.0409293
1021	249580_at	AT5G37740	11.3152	11.3417	11.5816	11.4129	0.146778
1022	258345_at	AT3G22845	11.4918	11.2881	11.4497	11.4099	0.107511
1023	251184_at	AT3G62840	11.4301	11.4366	11.3611	11.4093	0.0418288
1024	248664_at	AT5G48580	11.5293	11.4195	11.2696	11.4061	0.130358
1025	260676_at	AT1G19450	11.3612	11.4305	11.425	11.4056	0.038501
1026	253523_at	AT4G31340	11.3293	11.4334	11.4498	11.4041	0.0653725
1027	257933_at	AT3G25585	11.3941	11.4466	11.3694	11.4034	0.0394293
1028	267301_at	AT2G30110	11.4909	11.3077	11.4092	11.4026	0.0917854
1029	263844_at	AT2G36930	11.4116	11.4323	11.3611	11.4017	0.036627
1030	264984_at	AT1G27000	11.2087	11.519	11.4766	11.4014	0.168254
1031	247999_at	AT5G56150	11.5259	11.4076	11.2688	11.4008	0.128728
1032	262481_at	AT1G17080	11.3868	11.4455	11.3691	11.4005	0.0399643
1033	262258_at	AT1G53850	11.4642	11.1713	11.5648	11.4001	0.20442
1034	260482_at	AT1G10950	11.6538	11.2162	11.3302	11.4001	0.227007
1035	260553_at	AT2G41800	11.329	11.2605	11.6037	11.3977	0.181656
1036	258086_at	AT3G25860	11.4254	11.4088	11.3587	11.3976	0.0347354
1037	258921_at	AT3G10500	11.3027	11.37	11.5199	11.3975	0.111209
1038	245512_at	AT4G15770	11.4953	11.5295	11.1639	11.3962	0.201922
1039	265344_at	AT2G22660	11.408	11.5286	11.2488	11.3952	0.140353
1040	261865_at	AT1G50430	11.2304	11.6981	11.252	11.3935	0.264027
1041	251902_at	AT3G54110	11.4502	11.3099	11.4174	11.3925	0.0734148
1042	247593_at	AT5G60790	11.4491	11.4179	11.3067	11.3912	0.0748031
1043	264316_at	AT1G70330	11.3269	11.3929	11.4538	11.3912	0.0634535
1044	264028_at	AT2G03680	11.2747	11.3456	11.5527	11.391	0.144448
1045	245006_at	ATCG00340	11.5065	11.2657	11.3998	11.3907	0.120669
1046	249324_at	AT5G40810	11.4982	11.2305	11.4428	11.3905	0.141276
1047	254346_at	AT4G21980	11.4107	11.527	11.2323	11.39	0.148424
1048	256776_at	AT3G13772	11.4435	11.3229	11.4024	11.3896	0.0612987
1049	260775_at	AT1G78300	11.366	11.414	11.3868	11.389	0.0240403
1050	265594_at	AT2G20060	11.3927	11.3625	11.4073	11.3875	0.022847
1051	250401_at	AT5G10780	11.4854	11.3352	11.3407	11.3871	0.0851775
1052	258521_at	AT3G06680	11.4747	11.4712	11.2085	11.3848	0.152679
1053	254718_at	AT4G13580	11.278	11.529	11.3473	11.3848	0.12965
1054	263900_at	AT2G36290	11.6725	11.5218	10.953	11.3824	0.379442
1055	250094_at	AT5G17380	11.2261	11.6227	11.2971	11.3819	0.211481
1056	255830_at	AT2G33340	11.4159	11.2997	11.429	11.3815	0.0711511
1057	263529_at	AT2G24765	11.4012	11.5533	11.1882	11.3809	0.183353
1058	263449_at	AT2G31670	11.3708	11.3449	11.4257	11.3805	0.0412745
1059	245742_at	AT1G44170	11.3342	11.3706	11.4348	11.3799	0.0509702
1060	262575_at	AT1G15210	11.462	11.2467	11.4268	11.3785	0.115463
1061	254474_at	AT4G20390	11.5082	11.3378	11.2873	11.3778	0.115764
1062	247192_at	AT5G65360	11.7118	11.1999	11.2201	11.3772	0.289883
1063	249178_at	AT5G42890	11.3921	11.3789	11.3495	11.3735	0.0218238
1064	260940_at	AT1G45000	11.3885	11.4824	11.248	11.373	0.117935
1065	262446_at	AT1G49310	11.2168	11.4041	11.4932	11.3714	0.141071
1066	257820_at	AT3G25220	11.277	11.4491	11.3872	11.3711	0.0871491
1067	258023_at	AT3G19450	11.2619	11.5036	11.3471	11.3709	0.12258
1068	247327_at	AT5G64120	11.2404	11.6179	11.2455	11.3679	0.216516
1069	251222_at	AT3G62580	11.3788	11.443	11.2797	11.3672	0.0822532
1070	251599_at	AT3G57610	11.3614	11.4152	11.3248	11.3671	0.0454449
1071	258641_at	AT3G08030	11.3536	11.3854	11.358	11.3656	0.0172164
1072	260234_at	AT1G74460	11.2577	11.4906	11.3481	11.3655	0.117369
1073	248746_at	AT5G47890	11.4869	11.3855	11.2212	11.3645	0.134093
1074	245020_at	ATCG00540	11.5242	11.1611	11.4076	11.3643	0.185393
1075	254134_at	AT4G24830	11.3548	11.3414	11.3965	11.3642	0.0287043
1076	261425_at	AT1G18880	11.3632	11.4574	11.2716	11.3641	0.092937
1077	267001_at	AT2G34470	11.3382	11.3835	11.3698	11.3638	0.023214
1078	255622_at	AT4G01070	11.3289	11.3401	11.4214	11.3635	0.0504783
1079	263519_at	AT2G21580	11.533	11.5257	11.0311	11.3633	0.287708
1080	253775_at	AT4G28440	11.3678	11.4718	11.2489	11.3629	0.111555
1081	256745_at	AT3G29360	11.2016	11.515	11.3692	11.3619	0.156853
1082	262899_at	AT1G59870	11.4452	11.2247	11.4157	11.3619	0.119678
1083	265319_at	AT2G22670	11.396	11.2555	11.4318	11.3611	0.0931995
1084	248128_at	AT5G54770	11.3406	11.3918	11.3488	11.3604	0.0275222
1085	257816_at	AT3G25140	11.2947	11.4757	11.3067	11.359	0.101181
1086	251524_at	AT3G58990	11.4141	11.3046	11.3573	11.3587	0.0547712
1087	259803_at	AT1G72150	11.3783	11.4187	11.2785	11.3585	0.0721509
1088	255259_at	AT4G05020	11.3477	11.4156	11.3097	11.3577	0.0536246
1089	258108_at	AT3G23570	11.3129	11.4406	11.3183	11.3573	0.0722002
1090	256207_at	AT1G50920	11.3398	11.2979	11.4286	11.3554	0.0667085
1091	251304_at	AT3G61990	11.3647	11.4776	11.2209	11.3544	0.128645
1092	245913_at	AT5G19860	11.3079	11.4301	11.3143	11.3508	0.0687761
1093	262094_at	AT1G56110	11.3576	11.2855	11.4054	11.3495	0.0603349
1094	261293_at	AT1G36980	11.3104	11.3148	11.4231	11.3494	0.0638467
1095	259675_at	AT1G77710	11.1652	11.4237	11.4587	11.3492	0.160297
1096	249385_at	AT5G39950	11.3535	11.514	11.1733	11.3469	0.170447
1097	263628_at	AT2G04780	11.4164	11.2083	11.4092	11.3446	0.11812
1098	261603_at	AT1G49600	11.308	11.3281	11.388	11.3414	0.0415894
1099	260295_at	AT1G63770	11.1751	11.2614	11.5785	11.3383	0.212384
1100	264960_at	AT1G76930	11.4448	11.3625	11.2072	11.3382	0.120677
1101	249712_at	AT5G35620	11.2347	11.3052	11.4719	11.3372	0.121782
1102	259969_at	AT1G76550	11.321	11.3923	11.2975	11.337	0.0493687
1103	262846_at	AT1G14670	11.3996	11.2962	11.3149	11.3369	0.0550798
1104	263074_at	AT2G17560	11.5253	11.2449	11.239	11.3364	0.163649
1105	255570_at	AT4G01100	11.3242	11.4437	11.2382	11.3354	0.10321
1106	247450_at	AT5G62350	11.3656	11.4065	11.2325	11.3349	0.0910241
1107	258373_at	AT3G14290	11.3096	11.419	11.2745	11.3343	0.0753602
1108	252831_at	AT4G39980	11.3143	11.3091	11.3779	11.3338	0.0383131
1109	260637_at	AT1G62380	11.2788	11.34	11.3812	11.3333	0.0515447
1110	262603_at	AT1G15380	11.2007	11.3491	11.4292	11.3264	0.115939
1111	253754_at	AT4G29020	11.4477	11.3624	11.1645	11.3248	0.145275
1112	256305_at	AT1G30400	11.2242	11.3175	11.4304	11.3241	0.103243
1113	248729_at	AT5G48010	11.1287	11.4616	11.3727	11.321	0.172364
1114	263275_at	AT2G14170	11.3471	11.211	11.4045	11.3209	0.099371
1115	259123_at	AT3G02200	11.3441	11.2739	11.3436	11.3206	0.0403887
1116	258788_at	AT3G11780	11.1882	11.4212	11.3502	11.3199	0.119387
1117	267151_at	AT2G30970	11.323	11.3708	11.2594	11.3177	0.055881
1118	257946_at	AT3G21710	11.2497	11.4599	11.2386	11.3161	0.124715
1119	254103_at	AT4G25030	11.1778	11.4667	11.3002	11.3149	0.144987
1120	251668_at	AT3G57010	11.3406	11.3929	11.2074	11.3136	0.0956753
1121	265384_at	AT2G20760	11.5045	11.3363	11.0986	11.3131	0.203939
1122	267306_at	AT2G30060	11.2845	11.3151	11.3381	11.3126	0.0268631
1123	254830_at	AT4G12590	11.2517	11.375	11.3107	11.3125	0.0616438
1124	262440_at	AT1G47710	11.27	11.2719	11.3935	11.3118	0.0708004
1125	254925_at	AT4G11380	11.3452	11.3367	11.2514	11.3111	0.0519156
1126	259238_at	AT3G11400	11.3643	11.3581	11.2109	11.3111	0.0868676
1127	250954_at	AT5G03520	11.3025	11.2927	11.3328	11.3093	0.0209105
1128	266000_at	AT2G24180	11.2612	11.4659	11.1995	11.3088	0.139432
1129	256002_at	AT1G29900	11.308	11.3636	11.2545	11.3087	0.054558
1130	252998_at	AT4G38510	11.2678	11.2019	11.4559	11.3085	0.131809
1131	260665_at	AT1G19360	11.2487	11.3267	11.3445	11.3066	0.0509368
1132	254784_at	AT4G12720	11.252	11.3144	11.3466	11.3043	0.0480901
1133	266317_at	AT2G27030	11.5291	11.3522	11.0286	11.3033	0.253801
1134	263865_at	AT2G36910	11.1856	11.366	11.3544	11.302	0.100987
1135	260566_at	AT2G43750	11.3342	11.2092	11.3608	11.3014	0.0809493
1136	254049_at	AT4G25740	11.312	11.2474	11.3435	11.301	0.0489788
1137	253755_at	AT4G29040	11.134	11.4604	11.3015	11.2987	0.16322
1138	247298_at	AT5G63840	11.324	11.2868	11.2844	11.2984	0.0222258
1139	248088_at	AT5G55070	10.965	11.3652	11.5633	11.2978	0.304777
1140	258244_at	AT3G27770	11.2836	11.2833	11.3255	11.2975	0.0242478
1141	266649_at	AT2G25810	11.3272	11.283	11.2811	11.2971	0.0260676
1142	251624_at	AT3G57280	11.2726	11.2003	11.4161	11.2963	0.109821
1143	258797_at	AT3G04730	10.9929	11.3768	11.5188	11.2962	0.272068
1144	262197_at	AT1G53910	11.2509	11.2788	11.3583	11.296	0.0557102
1145	244961_at	ATCG01040	11.4823	11.2154	11.1895	11.2957	0.162075
1146	246073_at	AT5G20180	11.2686	11.3355	11.2771	11.2937	0.0363899
1147	259105_at	AT3G05500	11.2858	11.3113	11.2756	11.2909	0.0183905
1148	263636_at	AT2G11910	11.2771	11.3201	11.2703	11.2892	0.0269645
1149	247656_at	AT5G59890	11.3437	11.2955	11.2247	11.2879	0.0598608
1150	247194_at	AT5G65480	11.3011	11.2779	11.2822	11.287	0.0123604
1151	265116_at	AT1G62480	11.2898	11.3607	11.2106	11.287	0.0750435
1152	256235_at	AT3G12490	11.3426	11.2787	11.2382	11.2865	0.0526399
1153	266646_at	AT2G29700	11.1687	11.3076	11.3796	11.2853	0.107192
1154	265717_at	AT2G03510	11.157	11.3367	11.3585	11.2841	0.11059
1155	245340_at	AT4G14420	11.1402	11.2981	11.405	11.2811	0.133258
1156	256628_at	AT3G20000	11.3063	11.4096	11.1251	11.2803	0.144051
1157	256001_at	AT1G29850	11.4466	11.3179	11.0759	11.2801	0.188203
1158	249638_at	AT5G36880	11.3732	11.3505	11.1096	11.2777	0.146074
1159	256134_at	AT1G13560	11.2087	11.3997	11.221	11.2764	0.106882
1160	266415_at	AT2G38530	11.4412	11.1699	11.2169	11.276	0.145003
1161	263824_at	AT2G40360	11.2559	11.227	11.342	11.275	0.0598425
1162	266967_at	AT2G39530	11.2058	11.3071	11.3076	11.2735	0.0586138
1163	249180_at	AT5G43010	11.2338	11.2994	11.2805	11.2712	0.0337649
1164	267181_at	AT2G37760	11.2056	11.2799	11.3253	11.2703	0.0604184
1165	244967_at	ATCG00630	12.081	10.4156	11.3142	11.2703	0.833569
1166	251787_at	AT3G55410	11.1891	11.2546	11.3659	11.2699	0.089413
1167	262343_at	AT1G64040	11.1533	11.3135	11.3334	11.2667	0.0987483
1168	248021_at	AT5G56500	11.2124	11.4547	11.1325	11.2665	0.16776
1169	264446_at	AT1G27310	11.2669	11.3244	11.1955	11.2623	0.0645703
1170	252274_at	AT3G49680	11.4479	11.1067	11.2307	11.2618	0.172671
1171	256263_at	AT3G12290	11.1866	11.333	11.2638	11.2611	0.0732176
1172	262947_at	AT1G75750	11.1505	11.3972	11.2343	11.2607	0.12544
1173	257687_at	AT3G12800	11.2263	11.3937	11.1618	11.2606	0.119714
1174	262401_at	AT1G49300	11.1433	11.4078	11.2303	11.2604	0.134793
1175	266556_at	AT2G46230	11.3235	11.3325	11.1244	11.2601	0.117651
1176	245101_at	AT2G40890	11.216	11.2969	11.2649	11.2593	0.0407357
1177	254951_at	AT4G10840	11.2137	11.2374	11.3148	11.2553	0.0528606
1178	264987_at	AT1G27030	11.3338	11.2862	11.1429	11.2543	0.0994166
1179	254594_at	AT4G18930	11.1766	11.2237	11.3614	11.2539	0.0960154
1180	249040_at	AT5G44320	11.3327	11.2732	11.1535	11.2531	0.0912403
1181	256799_at	AT3G18560	11.2053	11.3081	11.2452	11.2529	0.0518271
1182	246923_at	AT5G25100	11.1907	11.311	11.2562	11.2526	0.0601939
1183	258047_at	AT3G21240	11.1688	11.1723	11.4156	11.2522	0.141461
1184	254789_at	AT4G12880	11.305	11.3918	11.0531	11.25	0.175938
1185	249512_at	AT5G38470	11.2791	11.3363	11.1334	11.2496	0.104628
1186	254819_at	AT4G12500	11.299	11.2574	11.1889	11.2484	0.0555784
1187	267209_at	AT2G30930	11.2505	11.1695	11.3236	11.2479	0.0770455
1188	259502_at	AT1G15670	10.9114	11.4404	11.39	11.2473	0.291994
1189	253667_at	AT4G30170	11.2616	11.2458	11.2081	11.2385	0.0274891
1190	247982_at	AT5G56760	11.226	11.3095	11.1798	11.2385	0.0657589
1191	263866_at	AT2G36950	11.06	11.0518	11.596	11.2359	0.311829
1192	258489_at	AT3G02520	11.1402	11.2702	11.2913	11.2339	0.0818512
1193	266322_at	AT2G46690	11.2922	11.3043	11.1041	11.2336	0.112233
1194	267338_at	AT2G39990	11.2655	11.2041	11.2288	11.2328	0.0308599
1195	257822_at	AT3G25230	11.2275	11.2903	11.1756	11.2312	0.0574272
1196	257228_at	AT3G27890	10.9648	11.296	11.4298	11.2302	0.239354
1197	256982_at	AT3G13460	11.2081	11.2603	11.217	11.2285	0.0279004
1198	254785_at	AT4G12730	11.1722	11.2607	11.2502	11.2277	0.0483625
1199	250515_at	AT5G09570	11.1788	11.2882	11.2153	11.2275	0.055703
1200	266229_at	AT2G28840	11.1203	11.378	11.1771	11.2252	0.135401
1201	261379_at	AT1G18720	11.2435	11.1922	11.236	11.2239	0.0277311
1202	254204_at	AT4G24160	11.0841	11.3405	11.2399	11.2215	0.12922
1203	250168_at	AT5G15320	11.2855	10.8786	11.4972	11.2204	0.314393
1204	245009_at	ATCG00380	11.2818	11.0866	11.2922	11.2202	0.115828
1205	267064_at	AT2G41110	11.2594	11.3687	11.0292	11.2191	0.173293
1206	264427_at	AT1G61770	11.2057	11.0982	11.3442	11.216	0.123344
1207	254239_at	AT4G23400	11.2169	11.4159	11.0141	11.2156	0.200868
1208	257697_at	AT3G12700	11.0148	11.4015	11.2268	11.2144	0.193646
1209	246304_at	AT3G51840	11.1292	11.2813	11.2285	11.213	0.077224
1210	263372_at	AT2G20450	11.3624	11.2231	11.0491	11.2115	0.156939
1211	255011_at	AT4G10040	11.1296	11.3117	11.1904	11.2105	0.0927186
1212	245292_at	AT4G15093	11.1519	11.1986	11.2786	11.2097	0.0640926
1213	266414_at	AT2G38700	10.9761	11.3987	11.253	11.2093	0.214659
1214	258791_at	AT3G04720	11.0888	11.3754	11.1628	11.209	0.148808
1215	256310_at	AT1G30360	11.19	11.2458	11.1874	11.2077	0.0329893
1216	263156_at	AT1G54030	11.2503	11.171	11.1973	11.2062	0.0403867
1217	263015_at	AT1G23440	11.4391	11.5643	10.6144	11.2059	0.516074
1218	266451_at	AT2G43090	11.2327	11.1587	11.224	11.2051	0.0404418
1219	260101_at	AT1G73260	11.3233	11.1083	11.1837	11.2051	0.109095
1220	254920_at	AT4G11220	11.0997	11.1918	11.3192	11.2036	0.110195
1221	256252_at	AT3G11340	11.1285	11.5544	10.9248	11.2026	0.32125
1222	266035_at	AT2G05990	11.1706	11.2039	11.2328	11.2024	0.0310901
1223	259736_at	AT1G64390	11.2013	11.3303	11.0726	11.2014	0.128869
1224	254763_at	AT4G13170	11.1781	11.0933	11.3302	11.2005	0.120046
1225	261523_at	AT1G71860	10.9845	11.4004	11.2133	11.1994	0.208256
1226	254456_at	AT4G21150	11.1872	11.1132	11.2967	11.199	0.0923551
1227	255441_at	AT4G02570	11.0264	11.3176	11.251	11.1983	0.152581
1228	264914_at	AT1G60780	11.1828	11.1298	11.2817	11.1981	0.0771043
1229	247761_at	AT5G59160	11.2623	11.1607	11.1694	11.1974	0.0563069
1230	256145_at	AT1G48750	11.0403	11.3615	11.1904	11.1974	0.160726
1231	259544_at	AT1G20620	11.2061	11.2796	11.1061	11.1973	0.0870938
1232	245686_at	AT5G22060	11.1557	11.18	11.2529	11.1962	0.050567
1233	247851_at	AT5G58070	11.0542	11.2417	11.2886	11.1948	0.124004
1234	256255_at	AT3G11280	11.3527	11.1031	11.1217	11.1925	0.139019
1235	260274_at	AT1G80460	11.1419	11.1778	11.2554	11.1917	0.0580161
1236	256179_at	AT1G51710	11.0978	11.2706	11.2064	11.1916	0.0873626
1237	258469_at	AT3G06050	11.1801	11.3281	11.0637	11.1906	0.132473
1238	266167_at	AT2G38860	11.1957	11.2031	11.1679	11.1889	0.018549
1239	248473_at	AT5G50810	11.4614	11.1142	10.9871	11.1876	0.24551
1240	254726_at	AT4G13660	11.0766	11.1932	11.2814	11.1837	0.10277
1241	251658_at	AT3G57020	11.2509	11.2858	11.0142	11.1836	0.147786
1242	257377_at	AT2G28890	11.1271	11.1312	11.2904	11.1829	0.0931512
1243	259036_at	AT3G09220	11.2051	11.1188	11.2237	11.1825	0.0559631
1244	258642_at	AT3G07910	11.1623	11.3169	11.0678	11.1823	0.125727
1245	265377_at	AT2G05790	10.9979	11.2849	11.2619	11.1816	0.159495
1246	260235_at	AT1G74560	11.132	11.0642	11.3478	11.1814	0.148084
1247	250843_at	AT5G04430	11.2577	11.2149	11.0708	11.1811	0.0979213
1248	249982_at	AT5G18520	11.1323	11.119	11.2892	11.1802	0.0946794
1249	267112_at	AT2G14750	11.262	11.1167	11.1601	11.1796	0.0745607
1250	264188_at	AT1G54690	11.1967	11.0758	11.2654	11.1793	0.0960021
1251	262476_at	AT1G50370	11.2984	11.018	11.2161	11.1775	0.144137
1252	264611_at	AT1G04680	11.0663	11.287	11.1784	11.1772	0.110322
1253	248492_at	AT5G51040	11.1596	11.2763	11.095	11.1769	0.0919106
1254	257809_at	AT3G27060	11.1971	11.1639	11.1677	11.1762	0.0181561
1255	254446_at	AT4G20890	11.1449	11.1245	11.2562	11.1752	0.0708681
1256	259256_at	AT3G07680	11.1876	11.1055	11.2324	11.1752	0.0643711
1257	260956_at	AT1G06040	11.2789	11.0403	11.2041	11.1744	0.122055
1258	254563_at	AT4G19120	11.2105	11.0903	11.2165	11.1724	0.0711971
1259	260619_at	AT1G08110	11.2295	11.0468	11.2348	11.1703	0.107046
1260	255284_at	AT4G04610	11.3012	11.0396	11.1683	11.1697	0.130818
1261	264986_at	AT1G27130	11.2997	11.101	11.1067	11.1691	0.113133
1262	250546_at	AT5G08180	11.3018	11.2104	10.9929	11.1684	0.158698
1263	263717_at	AT2G13560	11.1946	11.0968	11.213	11.1681	0.0625066
1264	254433_at	AT4G20850	11.1933	11.1542	11.1555	11.1676	0.0222089
1265	248713_at	AT5G48180	11.1629	11.271	11.064	11.166	0.103567
1266	266223_at	AT2G28790	11.3867	10.8822	11.2277	11.1655	0.257952
1267	253668_at	AT4G30220	11.103	11.2596	11.1285	11.1637	0.0839971
1268	256237_at	AT3G12610	11.1824	11.2597	11.049	11.1637	0.106586
1269	248588_at	AT5G49540	11.175	11.1848	11.1295	11.1631	0.0295198
1270	245746_at	AT1G51070	11.2914	10.9724	11.2205	11.1614	0.167505
1271	259712_at	AT1G77440	11.1429	11.1929	11.1464	11.1607	0.0278873
1272	255575_at	AT4G01430	11.1249	11.0935	11.2624	11.1602	0.0898716
1273	262716_at	AT1G16470	11.2693	11.0989	11.1106	11.1596	0.0952075
1274	248283_at	AT5G52920	11.0568	11.174	11.2474	11.1594	0.0961661
1275	247251_at	AT5G64740	11.2293	11.0791	11.1688	11.1591	0.07555
1276	258243_at	AT3G27740	11.2714	10.9058	11.2975	11.1582	0.218965
1277	252354_at	AT3G48170	11.2674	11.0282	11.1701	11.1552	0.1203
1278	264315_at	AT1G70370	11.0525	11.1519	11.2588	11.1544	0.103174
1279	248608_at	AT5G49460	11.0445	11.2354	11.1811	11.1537	0.0983649
1280	253304_at	AT4G33640	11.1129	11.2811	11.0642	11.1527	0.113799
1281	247337_at	AT5G63660	11.2598	11.2198	10.9771	11.1522	0.152978
1282	267307_at	AT2G30210	11.3649	10.9525	11.1348	11.1508	0.20666
1283	253625_at	AT4G30600	11.2044	11.1137	11.1319	11.15	0.0479679
1284	258875_at	AT3G03160	10.9332	11.2943	11.2218	11.1498	0.191022
1285	245886_at	AT5G09510	11.1656	11.3063	10.9747	11.1489	0.166405
1286	262877_at	AT1G64850	10.9533	11.1773	11.3148	11.1484	0.182462
1287	266326_at	AT2G46650	11.2016	11.1251	11.1149	11.1472	0.0474178
1288	246580_at	AT1G31770	11.0971	11.1647	11.1789	11.1469	0.0436776
1289	251073_at	AT5G01750	10.9962	11.2447	11.1986	11.1465	0.132169
1290	250422_at	AT5G10840	11.1217	11.155	11.1599	11.1455	0.0207439
1291	252325_at	AT3G48560	11.1155	11.092	11.2282	11.1452	0.0727749
1292	251487_at	AT3G59760	11.134	11.3104	10.9906	11.145	0.160222
1293	252121_at	AT3G51160	11.2475	11.2149	10.9718	11.1447	0.150652
1294	248376_at	AT5G51880	11.383	11.1713	10.8787	11.1444	0.253254
1295	247164_at	AT5G65720	11.1362	11.1818	11.0995	11.1392	0.0412161
1296	263296_at	AT2G38800	11.1949	11.0931	11.1254	11.1378	0.0520418
1297	265446_at	AT2G37110	11.1798	11.1613	11.0711	11.1374	0.0581255
1298	255569_at	AT4G01320	11.0393	11.1039	11.269	11.1374	0.118447
1299	246511_at	AT5G15490	11.097	11.1847	11.1284	11.1367	0.044434
1300	253536_at	AT4G31580	11.145	11.1081	11.1553	11.1361	0.0248449
1301	252133_at	AT3G50900	10.6499	11.596	11.159	11.135	0.473519
1302	264089_at	AT2G31200	11.2076	11.2073	10.9898	11.1349	0.125651
1303	251707_at	AT3G56490	11.0407	11.0832	11.2752	11.133	0.124964
1304	265043_at	AT1G03900	11.1631	10.9783	11.2574	11.133	0.141947
1305	255578_at	AT4G01450	11.211	10.8551	11.3322	11.1328	0.247983
1306	245249_at	AT4G16760	11.086	11.2105	11.0995	11.132	0.0683182
1307	245323_at	AT4G16500	11.1832	11.2949	10.9177	11.1319	0.193788
1308	252625_at	AT3G44750	11.1818	11.0254	11.187	11.1314	0.0918306
1309	253427_at	AT4G32390	11.1685	11.0996	11.1258	11.1313	0.03474
1310	264262_at	AT1G09200	11.2525	11.0693	11.0701	11.1306	0.105536
1311	253408_at	AT4G32950	11.0755	11.0822	11.2313	11.1297	0.0880907
1312	250816_at	AT5G05010	11.2569	10.9874	11.1446	11.1296	0.135371
1313	253116_at	AT4G35850	11.3529	11.1606	10.8745	11.1293	0.240682
1314	251007_at	AT5G02610	11.3031	11.1422	10.9418	11.129	0.181016
1315	261530_at	AT1G63460	11.2134	10.9035	11.2649	11.1273	0.195477
1316	254357_at	AT4G22220	10.9564	11.0252	11.3989	11.1268	0.238075
1317	266904_at	AT2G34590	11.1595	11.1539	11.065	11.1261	0.0530239
1318	258618_at	AT3G02885	11.1192	11.2858	10.9714	11.1254	0.15727
1319	245399_at	AT4G17340	10.9827	11.196	11.1954	11.1247	0.122973
1320	252231_at	AT3G49720	11.1256	10.9925	11.253	11.1237	0.130254
1321	250921_at	AT5G03460	11.1758	11.222	10.9675	11.1218	0.13556
1322	264120_at	AT1G79340	10.9637	11.1384	11.2557	11.1193	0.146934
1323	252024_at	AT3G52880	11.1636	11.1277	11.0589	11.1167	0.0531695
1324	247954_at	AT5G56870	10.9382	11.2199	11.1895	11.1159	0.15461
1325	265460_at	AT2G46600	11.0606	11.1616	11.124	11.1154	0.0510214
1326	263785_at	AT2G46390	10.8989	11.2897	11.1506	11.1131	0.198084
1327	246594_at	AT5G14800	11.0789	11.0375	11.22	11.1121	0.0956764
1328	253631_at	AT4G30440	10.9191	11.1457	11.2716	11.1121	0.178645
1329	259311_at	AT3G05060	11.1689	10.9668	11.198	11.1112	0.125898
1330	250863_at	AT5G04750	11.1622	11.2556	10.9106	11.1095	0.178433
1331	247696_at	AT5G59780	10.9953	11.0455	11.2855	11.1088	0.15512
1332	262744_at	AT1G28680	11.1112	11.1179	11.0971	11.1087	0.0106341
1333	259932_at	AT1G34370	11.1787	11.1503	10.9944	11.1078	0.0992089
1334	258515_at	AT3G06650	11.2104	11.0613	11.0492	11.107	0.0897673
1335	252591_at	AT3G45600	10.9689	11.1675	11.1819	11.1061	0.119009
1336	257792_at	AT3G27080	11.0018	11.1899	11.126	11.1059	0.0956042
1337	247275_at	AT5G64370	11.0148	11.0987	11.1999	11.1045	0.0926976
1338	248576_at	AT5G49810	11.0079	11.0808	11.2228	11.1038	0.109291
1339	260327_at	AT1G63840	11.0042	11.0687	11.2366	11.1031	0.119978
1340	266770_at	AT2G03090	11.0734	11.1283	11.1068	11.1028	0.0276459
1341	256836_at	AT3G22960	11.0234	11.1245	11.1592	11.1024	0.0705559
1342	251596_at	AT3G57650	11.0767	11.0555	11.1692	11.1004	0.0604344
1343	257911_at	AT3G25530	11.0157	11.141	11.1445	11.1004	0.0733705
1344	262820_at	AT1G11680	11.0783	11.1221	11.0999	11.1001	0.0218882
1345	249343_at	AT5G40650	11.1437	11.0049	11.1497	11.0994	0.0819255
1346	257104_at	AT3G25040	10.9856	11.0844	11.2276	11.0992	0.121672
1347	264095_at	AT1G79230	11.0493	11.1812	11.0645	11.0983	0.0721422
1348	254363_at	AT4G22010	10.978	11.0747	11.2342	11.0956	0.12935
1349	263227_at	AT1G30750	11.0541	11.1369	11.0926	11.0946	0.0414387
1350	259191_at	AT3G01720	11.1106	11.0858	11.0862	11.0942	0.0142282
1351	261709_at	AT1G32790	11.0715	11.1738	11.0326	11.0926	0.0729075
1352	246870_at	AT5G26030	11.0371	11.1695	11.0658	11.0908	0.069605
1353	260604_at	AT1G55840	11.0552	11.09	11.1262	11.0905	0.0354978
1354	265633_at	AT2G25490	10.8686	11.2103	11.187	11.0886	0.190918
1355	250226_at	AT5G13780	11.1652	11.0623	11.0376	11.0884	0.0676516
1356	249232_at	AT5G42080	11.0522	11.1459	11.0609	11.0864	0.0517491
1357	247280_at	AT5G64260	11.0723	11.0211	11.1554	11.0829	0.067794
1358	253900_at	AT4G27130	11.1733	11.1839	10.8907	11.0826	0.166327
1359	251993_at	AT3G52960	11.0841	10.9788	11.1635	11.0755	0.0926263
1360	254393_at	AT4G21580	10.995	11.1718	11.0578	11.0749	0.0896064
1361	267059_at	AT2G32520	11.2742	11.1682	10.7818	11.0748	0.259159
1362	253694_at	AT4G29735	11.1539	11.0239	11.0453	11.0743	0.0696996
1363	252041_at	AT3G52090	11.2433	11.0487	10.9255	11.0725	0.160248
1364	258995_at	AT3G01790	11.0765	11.0649	11.0751	11.0722	0.00635129
1365	251804_at	AT3G55430	11.0625	11.1787	10.9733	11.0715	0.102956
1366	266838_at	AT2G25980	11.3023	10.8248	11.0861	11.0711	0.239099
1367	246619_at	AT5G36290	11.1695	11.0744	10.9692	11.071	0.100181
1368	266103_at	AT2G45140	11.0379	11.0311	11.143	11.0707	0.0627138
1369	245957_at	AT5G19590	11.0262	11.0902	11.0942	11.0702	0.0381844
1370	246480_at	AT5G16070	11.2124	11.0114	10.9865	11.0701	0.12382
1371	253998_at	AT4G26010	11.0732	11.1503	10.9835	11.069	0.083486
1372	259383_at	AT3G16470	10.9952	10.9866	11.2247	11.0689	0.135034
1373	258830_at	AT3G07090	10.9443	11.1953	11.0553	11.065	0.125758
1374	254432_at	AT4G20830	10.8067	11.0914	11.2935	11.0639	0.244536
1375	260855_at	AT1G21920	11.0371	11.1169	11.0312	11.0617	0.0478911
1376	262246_at	AT1G48410	11.0185	11.101	11.0595	11.0597	0.0412218
1377	249025_at	AT5G44720	10.9293	11.1472	11.1023	11.0596	0.115051
1378	257194_at	AT3G13110	11.0567	11.1012	11.0209	11.0596	0.0402128
1379	263515_at	AT2G21640	10.9297	11.2148	11.0336	11.0594	0.144258
1380	258563_at	AT3G05970	11.0686	11.0973	11.0108	11.0589	0.0440693
1381	266059_at	AT2G40765	11.2098	11.1112	10.8544	11.0585	0.183483
1382	245386_at	AT4G14010	11.09	11.0405	11.0436	11.058	0.0277412
1383	263704_at	AT1G31130	10.9506	11.1258	11.0972	11.0579	0.0939871
1384	251352_at	AT3G61070	10.9402	11.1898	11.0349	11.055	0.125966
1385	261570_at	AT1G01120	10.9431	10.9298	11.2902	11.0544	0.204344
1386	245023_at	ATCG00080	11.1855	10.9982	10.9736	11.0525	0.115894
1387	258970_at	AT3G10410	10.8678	11.086	11.2033	11.0524	0.170275
1388	250125_at	AT5G16390	11.104	10.8573	11.1945	11.0519	0.174549
1389	252037_at	AT3G51920	11.0161	11.1547	10.9808	11.0505	0.0919184
1390	251074_at	AT5G01800	11.0699	10.866	11.2127	11.0495	0.174237
1391	255749_at	AT1G31970	11.0456	11.0067	11.0935	11.0486	0.0434374
1392	253205_at	AT4G34490	11.0466	11.2317	10.866	11.0481	0.182846
1393	246919_at	AT5G25460	10.9614	11.0547	11.1271	11.0477	0.0830434
1394	258616_at	AT3G02880	11.0027	10.9873	11.1521	11.0474	0.0910318
1395	262880_at	AT1G64880	11.106	11.2624	10.7731	11.0472	0.249898
1396	254275_at	AT4G22670	11.1563	11.217	10.768	11.0471	0.243637
1397	263714_at	AT2G20610	11.0062	11.0745	11.0566	11.0457	0.0354368
1398	259029_at	AT3G09300	11.1262	11.1268	10.8787	11.0439	0.143069
1399	250934_at	AT5G03030	11.1485	10.9751	11.003	11.0422	0.0931085
1400	256751_at	AT3G27170	11.0277	10.97	11.1278	11.0418	0.0798066
1401	252220_at	AT3G49940	10.999	11.1379	10.9855	11.0408	0.0843696
1402	257823_at	AT3G25190	10.9818	11.1557	10.982	11.0398	0.100339
1403	252514_at	AT3G46060	10.9063	11.1013	11.1095	11.039	0.115036
1404	255731_at	AT1G25490	10.9709	10.8695	11.2612	11.0339	0.203296
1405	259757_at	AT1G77510	11.1192	10.91	11.0661	11.0318	0.10873
1406	247107_at	AT5G66040	10.8548	11.1191	11.1156	11.0298	0.151602
1407	249076_at	AT5G43970	11.0788	11.125	10.8828	11.0289	0.128576
1408	257754_at	AT3G18820	10.7611	11.2059	11.1196	11.0289	0.23585
1409	256091_at	AT1G20693	11.0935	11.1737	10.8173	11.0282	0.18694
1410	257037_at	AT3G19130	11.0606	11.1613	10.8603	11.0274	0.153228
1411	264300_at	AT1G78670	11.0194	11.0321	11.0302	11.0272	0.00687059
1412	256217_at	AT1G56320	10.769	11.1739	11.1362	11.0264	0.223666
1413	256666_at	AT3G20670	10.9872	11.0573	11.0342	11.0262	0.035732
1414	258555_at	AT3G06860	10.9524	11.193	10.9326	11.026	0.144981
1415	265048_at	AT1G52050	11.0903	11.0636	10.9228	11.0256	0.0900045
1416	256935_at	AT3G22570	10.9016	11.1443	11.0301	11.0253	0.121464
1417	263473_at	AT2G31750	11.0061	11.0669	10.993	11.022	0.039449
1418	263901_at	AT2G36320	11.0037	11.1903	10.8714	11.0218	0.160217
1419	261165_at	AT1G34430	10.9583	11.0655	11.0401	11.0213	0.0560021
1420	254425_at	AT4G21450	11.0186	10.8638	11.1799	11.0208	0.158015
1421	267340_at	AT2G34690	11.0293	10.9024	11.1266	11.0194	0.11241
1422	252389_at	AT3G47833	10.93	11.3258	10.8025	11.0194	0.272863
1423	247777_at	AT5G58740	11.0061	11.0749	10.9708	11.0173	0.0529463
1424	267617_at	AT2G26670	10.9948	11.0885	10.967	11.0168	0.0636583
1425	259416_at	AT1G02305	11.0292	11.1113	10.9074	11.016	0.102551
1426	256663_at	AT3G12050	10.9834	11.1242	10.939	11.0156	0.0967145
1427	250317_at	AT5G12250	11.0517	11.1401	10.8529	11.0149	0.147112
1428	253223_at	AT4G35000	10.9807	11.0351	11.0288	11.0149	0.0297149
1429	263494_at	AT2G42590	10.9567	11.1102	10.9769	11.0146	0.0833805
1430	255483_at	AT4G02500	10.9592	11.0641	11.0173	11.0135	0.052549
1431	263326_at	AT2G04280	11.1365	11.0049	10.8925	11.0113	0.122157
1432	248957_at	AT5G45620	10.918	11.1131	11.0023	11.0111	0.0978754
1433	261231_at	AT1G20110	10.9973	11.007	11.0279	11.0107	0.0156419
1434	248967_at	AT5G45350	10.9209	11.0306	11.0784	11.01	0.0807219
1435	247404_at	AT5G62890	10.9729	10.9862	11.0682	11.0091	0.0516397
1436	258163_at	AT3G17940	11.2333	10.9744	10.8112	11.0063	0.212869
1437	251704_at	AT3G56360	11.0567	11.0118	10.9411	11.0032	0.0583073
1438	255110_at	AT4G08770	11.106	11.0865	10.8123	11.0016	0.16422
1439	261517_at	AT1G71780	10.9041	11.1015	10.9964	11.0007	0.0987632
1440	252124_at	AT3G51010	10.9315	11.0407	11.0272	10.9998	0.0595537
1441	258251_at	AT3G15810	10.9195	11.0928	10.9843	10.9989	0.0875643
1442	259408_at	AT3G25800	10.6615	11.2523	11.0799	10.9979	0.303852
1443	254701_at	AT4G18030	10.9747	11.0057	11.0089	10.9965	0.0189022
1444	251269_at	AT3G62360	11.0167	10.9572	11.0139	10.9959	0.0335653
1445	255674_at	AT4G00430	11.0735	11.0701	10.8417	10.9951	0.132853
1446	245060_at	AT2G39770	10.8962	11.2128	10.87	10.993	0.19078
1447	266581_at	AT2G46140	10.8669	10.9741	11.1373	10.9928	0.136129
1448	262803_at	AT1G21000	10.7967	10.9932	11.1718	10.9872	0.187617
1449	262238_at	AT1G48300	11.0256	10.8997	11.0353	10.9868	0.0756581
1450	262118_at	AT1G02850	11.0417	10.8994	11.012	10.9844	0.0750665
1451	246391_at	AT1G77350	11.054	10.9992	10.8953	10.9828	0.0805726
1452	253759_at	AT4G29010	11.0745	11.2854	10.5863	10.9821	0.358605
1453	260780_at	AT1G14610	11.2176	10.9963	10.7255	10.9798	0.246443
1454	251444_at	AT3G59990	10.8972	11.0842	10.9566	10.9793	0.0955508
1455	259911_at	AT1G72680	10.8661	11.0367	11.0334	10.9787	0.0975523
1456	266905_at	AT2G34560	10.8989	11.1189	10.9162	10.978	0.122307
1457	246133_at	AT5G20960	10.9184	10.8812	11.1242	10.9746	0.130886
1458	253277_at	AT4G34230	10.8953	10.9692	11.0559	10.9735	0.0803443
1459	253457_at	AT4G32060	10.9671	10.9475	11.0012	10.9719	0.0271338
1460	247587_at	AT5G60620	11.0001	10.9305	10.9835	10.9714	0.0363351
1461	256880_at	AT3G26450	11.0398	11.0575	10.8161	10.9712	0.134551
1462	249441_at	AT5G39730	10.9516	11.0084	10.9528	10.9709	0.0324312
1463	264873_at	AT1G24100	11.0732	10.9929	10.8456	10.9706	0.115421
1464	264140_at	AT1G79210	10.8938	11.0602	10.9539	10.9693	0.0842207
1465	262155_at	AT1G52420	10.9789	10.7578	11.1711	10.9693	0.206858
1466	260785_at	AT1G06200	10.9809	10.9501	10.9752	10.9687	0.016404
1467	248025_at	AT5G55850	10.9918	11.0596	10.8526	10.968	0.105552
1468	250564_at	AT5G08060	11.0126	10.917	10.9738	10.9678	0.0480758
1469	262960_at	AT1G54320	10.9068	11.0684	10.9264	10.9672	0.0881612
1470	253581_at	AT4G30660	10.9292	11.1788	10.7935	10.9672	0.195444
1471	258816_at	AT3G03960	11.1014	10.9538	10.8434	10.9662	0.129409
1472	251659_at	AT3G57090	10.8425	10.9797	11.0739	10.9654	0.116361
1473	253416_at	AT4G33070	10.9304	11.0417	10.9204	10.9642	0.0673161
1474	263949_at	AT2G36060	11.0286	11.047	10.8157	10.9638	0.128586
1475	253442_at	AT4G32530	10.9549	10.9415	10.9949	10.9638	0.0277692
1476	245642_at	AT1G25275	10.9931	11.0395	10.854	10.9622	0.0965441
1477	260944_at	AT1G45130	10.8271	10.9926	11.0661	10.9619	0.122401
1478	253766_at	AT4G28770	10.8274	11.0443	11.0122	10.9613	0.117038
1479	248398_at	AT5G51970	10.9905	10.9265	10.9632	10.9601	0.0321237
1480	247313_at	AT5G63980	10.9439	10.8945	11.0388	10.9591	0.0733478
1481	253698_at	AT4G29680	11.0394	10.9469	10.8856	10.9573	0.0774083
1482	266476_at	AT2G31090	10.9668	11.0269	10.8778	10.9572	0.0749925
1483	258054_at	AT3G16240	10.8791	11.0446	10.946	10.9566	0.0832281
1484	264789_at	AT2G17870	10.8707	11.2105	10.7882	10.9565	0.223811
1485	249372_at	AT5G40760	10.9819	10.9892	10.898	10.9564	0.050682
1486	267040_at	AT2G34300	11.0786	10.8021	10.9877	10.9561	0.140893
1487	255516_at	AT4G02270	11.0393	11.0987	10.7288	10.9556	0.198645
1488	257227_at	AT3G27820	11.0454	10.9196	10.8998	10.9549	0.0789498
1489	254216_at	AT4G23710	11.1793	11.0902	10.5951	10.9549	0.314731
1490	244978_at	ATCG00740	10.9414	11.0104	10.911	10.9543	0.0509223
1491	257177_at	AT3G23490	10.9046	10.9517	11.0064	10.9542	0.0509687
1492	249988_at	AT5G18310	10.8355	10.905	11.1218	10.9541	0.14933
1493	262793_at	AT1G13110	10.9444	11.0201	10.8972	10.9539	0.061979
1494	251323_at	AT3G61580	10.7959	10.9226	11.1419	10.9535	0.175064
1495	261895_at	AT1G80830	10.8457	10.9497	11.0639	10.9531	0.109113
1496	244985_at	ATCG00810	11.0653	10.9404	10.8463	10.9507	0.109876
1497	245854_at	AT5G13490	10.9787	10.9214	10.9516	10.9506	0.0286892
1498	249134_at	AT5G43150	10.9292	11.1062	10.8153	10.9502	0.146598
1499	245387_at	AT4G17520	11.0679	11.0013	10.7776	10.9489	0.152038
1500	246954_at	AT5G04830	10.9455	11.0093	10.8909	10.9486	0.059253
1501	266106_at	AT2G45170	10.9216	10.9692	10.953	10.9479	0.0241959
1502	246135_at	AT5G20885	10.9821	10.8542	11.0053	10.9472	0.0813747
1503	253952_at	AT4G26840	11.149	10.9879	10.7044	10.9471	0.225116
1504	249686_at	AT5G36140	10.8003	11.1627	10.8774	10.9468	0.190881
1505	264309_at	AT1G62020	10.921	10.8718	11.0472	10.9467	0.0904682
1506	266290_at	AT2G29490	10.8115	11.0183	11.0096	10.9465	0.116981
1507	246488_at	AT5G16010	10.8873	11.0713	10.8791	10.9459	0.108668
1508	251796_at	AT3G55360	10.8247	11.1292	10.8797	10.9446	0.16224
1509	248120_at	AT5G54540	10.9353	10.8813	11.0169	10.9445	0.0682913
1510	254500_at	AT4G20110	10.8809	11.12	10.8321	10.9444	0.154074
1511	255451_at	AT4G02860	10.8432	11.0524	10.9374	10.9443	0.104767
1512	255633_at	AT4G00585	10.9691	10.9129	10.9501	10.944	0.0285879
1513	253959_at	AT4G26410	10.7601	10.995	11.0734	10.9428	0.163072
1514	252326_at	AT3G48680	10.9532	10.9264	10.948	10.9426	0.0142033
1515	262516_at	AT1G17190	10.8786	11.0756	10.8732	10.9425	0.115303
1516	254058_at	AT4G25210	10.8082	10.8482	11.171	10.9424	0.198905
1517	256327_at	AT3G02350	10.9262	10.889	11.0121	10.9424	0.0631307
1518	257608_at	AT3G13860	10.8902	11.0152	10.9187	10.9414	0.0655178
1519	267226_at	AT2G44010	10.9459	10.9899	10.888	10.9413	0.0511105
1520	261944_at	AT1G64650	10.9617	10.7458	11.1162	10.9413	0.186022
1521	262346_at	AT1G63980	11.0728	10.8791	10.8708	10.9409	0.114338
1522	251287_at	AT3G61820	10.8377	10.9877	10.993	10.9395	0.088205
1523	248115_at	AT5G54870	10.9234	10.9307	10.9559	10.9367	0.0170436
1524	260984_at	AT1G53645	10.913	10.9184	10.9777	10.9363	0.0359153
1525	249453_at	AT5G39510	10.8014	11.0514	10.9559	10.9362	0.126159
1526	246801_at	AT5G26830	10.831	10.9338	11.0431	10.936	0.106111
1527	259095_at	AT3G05020	10.9053	10.8829	11.0187	10.9356	0.0727746
1528	261130_at	AT1G04870	10.9833	10.9889	10.8326	10.9349	0.0887121
1529	247042_at	AT5G67220	10.8084	11.0112	10.9824	10.934	0.109753
1530	251020_at	AT5G02270	10.8781	11.1309	10.7853	10.9314	0.17885
1531	255379_at	AT4G03520	10.7516	10.9063	11.1335	10.9305	0.192074
1532	256119_at	AT1G18070	11.0328	11.1039	10.6546	10.9305	0.241528
1533	251735_at	AT3G56090	11.0269	10.8423	10.9221	10.9304	0.0925513
1534	264398_at	AT1G61730	11.1351	10.867	10.7856	10.9292	0.182913
1535	254343_at	AT4G21990	11.0255	10.8894	10.8718	10.9289	0.0841039
1536	266351_at	AT2G01490	10.9432	10.9638	10.8685	10.9252	0.0501361
1537	246990_at	AT5G67360	10.9795	11.0297	10.7663	10.9252	0.139853
1538	263180_at	AT1G05620	10.7204	10.8475	11.2062	10.9247	0.251896
1539	257218_at	AT3G15000	11.0939	10.8691	10.8096	10.9242	0.149954
1540	248728_at	AT5G48000	10.9388	10.8706	10.9598	10.923	0.0466375
1541	265656_at	AT2G13820	10.7996	10.8966	11.0659	10.9207	0.134749
1542	266260_at	AT2G27600	11.0457	10.862	10.8532	10.9203	0.108702
1543	255263_at	AT4G05160	10.9372	10.8305	10.9932	10.9203	0.0826496
1544	258706_at	AT3G09570	10.9875	10.8539	10.9181	10.9198	0.0668323
1545	249523_at	AT5G38630	10.9449	10.9581	10.8511	10.918	0.0583112
1546	249373_at	AT5G40670	10.7774	10.9844	10.9875	10.9165	0.120444
1547	249701_at	AT5G35460	10.802	11.0085	10.9387	10.9164	0.105035
1548	267374_at	AT2G26230	10.8738	11.059	10.8161	10.9163	0.126941
1549	249358_at	AT5G40510	10.8179	11.0457	10.8842	10.9159	0.117188
1550	249918_at	AT5G19240	11.081	10.8425	10.8242	10.9159	0.143271
1551	261314_at	AT1G52980	10.8868	10.8654	10.9955	10.9159	0.0697475
1552	264916_at	AT1G60810	10.8584	10.8225	11.0656	10.9155	0.131244
1553	247024_at	AT5G66985	11.1232	10.8578	10.7641	10.915	0.18624
1554	256838_at	AT3G22950	10.8904	10.9053	10.9466	10.9141	0.0290935
1555	253598_at	AT4G30800	10.8841	10.8211	11.0306	10.912	0.107502
1556	266238_at	AT2G29400	10.8237	10.9088	11.0005	10.911	0.0883864
1557	248127_at	AT5G54750	10.9858	10.8232	10.9232	10.9107	0.0820198
1558	248678_at	AT5G48870	10.8229	10.9509	10.9569	10.9102	0.0756726
1559	260852_at	AT1G21900	10.962	10.9036	10.8638	10.9098	0.0493912
1560	265414_at	AT2G16660	10.8436	11.0373	10.8472	10.9094	0.110792
1561	264364_at	AT1G03330	10.9751	10.9906	10.7586	10.9081	0.129699
1562	247847_at	AT5G58110	10.878	10.9328	10.9129	10.9079	0.0277407
1563	260549_at	AT2G43535	11.0043	11.0842	10.6316	10.9067	0.241566
1564	252183_at	AT3G50740	10.7863	10.9488	10.9835	10.9062	0.10526
1565	249537_at	AT5G38830	10.9917	10.99	10.7348	10.9055	0.147858
1566	262790_at	AT1G10840	10.9811	10.6915	11.043	10.9052	0.187631
1567	247359_at	AT5G63560	10.8061	10.8248	11.084	10.9049	0.155317
1568	253455_at	AT4G32020	10.8312	10.9464	10.9301	10.9026	0.0623557
1569	253815_at	AT4G28250	10.9125	10.888	10.9049	10.9018	0.0125439
1570	265947_at	AT2G19540	10.9627	10.7351	11.0064	10.9014	0.14569
1571	262933_at	AT1G65840	10.9248	10.9027	10.8699	10.8991	0.0276184
1572	265148_at	AT1G51160	10.8139	10.7575	11.1261	10.8991	0.198529
1573	245115_at	AT2G41530	10.9851	10.7354	10.973	10.8978	0.140816
1574	255308_at	AT4G04910	10.8568	10.9473	10.8843	10.8961	0.0463696
1575	245019_at	ATCG00530	10.9012	10.8474	10.9386	10.8957	0.0458653
1576	267605_at	AT2G32920	10.8307	11.0205	10.8328	10.8947	0.109004
1577	249268_at	AT5G41685	10.95	10.9782	10.7549	10.8944	0.121573
1578	260176_at	AT1G71950	10.9108	10.9583	10.8062	10.8918	0.0778249
1579	247990_at	AT5G56360	10.9077	10.9123	10.8489	10.8896	0.0353469
1580	262980_at	AT1G75680	10.9315	10.7675	10.9668	10.8886	0.106325
1581	263664_at	AT1G04250	10.8655	10.8233	10.9668	10.8852	0.0737684
1582	264219_at	AT1G60420	10.8141	10.8559	10.9759	10.882	0.0840089
1583	262978_at	AT1G75780	10.8386	10.936	10.8711	10.8819	0.0495873
1584	248884_at	AT5G46030	10.9841	10.9315	10.7299	10.8818	0.134208
1585	260592_at	AT1G55850	10.9299	10.835	10.8786	10.8812	0.0475044
1586	265588_at	AT2G19970	10.9149	10.8958	10.8297	10.8801	0.0447051
1587	252883_at	AT4G39520	10.7981	10.892	10.9491	10.8797	0.0762439
1588	250545_at	AT5G08160	10.9508	10.7424	10.9456	10.8796	0.118888
1589	246584_at	AT5G14730	10.7257	10.8377	11.0749	10.8795	0.178314
1590	246628_at	AT1G48900	10.9107	11.0474	10.6774	10.8785	0.187067
1591	263799_at	AT2G24550	10.7176	11.0966	10.8211	10.8784	0.19591
1592	263686_at	AT1G26910	10.6337	10.8289	11.1687	10.8771	0.270734
1593	266553_at	AT2G46170	10.8524	10.9518	10.8226	10.8756	0.0676447
1594	247283_at	AT5G64250	10.9701	10.8771	10.7742	10.8738	0.0979961
1595	245331_at	AT4G14410	10.6572	10.7998	11.1635	10.8735	0.261045
1596	253206_at	AT4G34640	10.8189	10.9301	10.8668	10.8719	0.0557535
1597	251928_at	AT3G53980	11.0745	10.61	10.9258	10.8701	0.237207
1598	251640_at	AT3G57450	10.8297	10.9644	10.8159	10.87	0.0820735
1599	260882_at	AT1G29280	10.758	11.0159	10.8361	10.87	0.132257
1600	264651_at	AT1G08880	10.8637	10.9302	10.811	10.8683	0.0597183
1601	245905_at	AT5G11090	10.8854	10.8231	10.8962	10.8682	0.0394895
1602	247960_at	AT5G57020	10.7979	10.8584	10.9463	10.8675	0.0745971
1603	252723_at	AT3G43520	10.8446	10.9138	10.8434	10.8673	0.0402939
1604	256862_at	AT3G23940	10.9874	10.802	10.8107	10.8667	0.10459
1605	255458_at	AT4G02840	10.9721	10.8522	10.7755	10.8666	0.0990934
1606	264787_at	AT2G17840	10.7558	10.9401	10.9035	10.8665	0.0975817
1607	252993_at	AT4G38540	10.8082	10.9119	10.8793	10.8665	0.0530152
1608	249817_at	AT5G23820	10.7598	10.9533	10.8833	10.8655	0.0979904
1609	261324_at	AT1G44770	10.7214	10.9826	10.8914	10.8651	0.132569
1610	248041_at	AT5G55940	10.7253	10.75	11.1192	10.8648	0.220635
1611	253139_at	AT4G35450	10.9222	10.8874	10.7812	10.8636	0.0734565
1612	261232_at	AT1G20220	10.766	10.9478	10.8769	10.8636	0.0916655
1613	247929_at	AT5G57330	10.9085	10.814	10.8612	10.8612	0.0472901
1614	249228_at	AT5G42190	10.8493	10.8677	10.8649	10.8607	0.00990121
1615	251254_at	AT3G62270	10.8302	10.7689	10.9826	10.8606	0.110028
1616	249335_at	AT5G41010	10.9558	10.8587	10.7663	10.8603	0.094768
1617	266700_at	AT2G19740	10.9362	10.9027	10.7398	10.8596	0.105023
1618	253332_at	AT4G33420	10.7729	10.7639	11.0403	10.859	0.157068
1619	248655_at	AT5G48760	10.7811	10.9536	10.8345	10.8564	0.088276
1620	266348_at	AT2G01450	10.8066	10.6847	11.0765	10.856	0.200515
1621	259194_at	AT3G01540	10.9214	10.8314	10.8126	10.8551	0.0581502
1622	265220_at	AT2G02040	10.7875	10.8285	10.9438	10.8533	0.0810561
1623	256112_at	AT1G16920	10.9012	10.7711	10.8854	10.8525	0.0709914
1624	252957_at	AT4G38680	10.7488	10.8262	10.9803	10.8518	0.117863
1625	252027_at	AT3G52850	10.8937	10.8674	10.793	10.8514	0.05227
1626	245334_at	AT4G15800	10.9481	10.6823	10.9237	10.8513	0.146941
1627	246800_at	AT5G26780	10.8088	10.8845	10.8602	10.8512	0.0386802
1628	250469_at	AT5G10130	10.842	10.8848	10.8258	10.8509	0.0304887
1629	266395_at	AT2G43100	10.885	10.7835	10.8834	10.8506	0.0581662
1630	253705_at	AT4G29130	10.8233	10.9473	10.7776	10.8494	0.0878414
1631	251834_at	AT3G55170	11.1005	11.0138	10.4336	10.8493	0.362635
1632	247271_at	AT5G64270	10.9218	10.8462	10.7784	10.8488	0.0717441
1633	256589_at	AT3G28740	10.7598	10.7783	11.005	10.8477	0.13656
1634	245169_at	AT2G33220	10.9814	10.9248	10.6333	10.8465	0.186792
1635	260595_at	AT1G55890	10.8088	10.8759	10.8521	10.8456	0.0340089
1636	245822_at	AT1G26110	10.8208	10.9348	10.7808	10.8455	0.0799446
1637	249922_at	AT5G19140	10.8666	10.9123	10.7547	10.8445	0.0810785
1638	263516_at	AT2G21600	10.852	10.6465	11.0307	10.8431	0.19228
1639	257516_at	AT1G69040	10.9838	10.7265	10.8176	10.8427	0.130472
1640	248248_at	AT5G53120	10.8341	10.939	10.7546	10.8426	0.0925264
1641	245333_at	AT4G14615	10.811	11.0135	10.7029	10.8425	0.157637
1642	259248_at	AT3G07770	10.8829	10.7459	10.8958	10.8416	0.0830923
1643	262749_at	AT1G28580	10.8994	10.8622	10.759	10.8402	0.0727744
1644	265222_at	AT2G01970	10.9038	10.7876	10.8282	10.8398	0.0589729
1645	261770_at	AT1G76140	10.6753	10.848	10.996	10.8398	0.160493
1646	247555_at	AT5G61020	10.8584	10.8528	10.8079	10.8397	0.0276893
1647	256245_at	AT3G12580	10.7282	10.9041	10.8865	10.8396	0.0969193
1648	249442_at	AT5G39590	10.7924	10.9024	10.822	10.8389	0.0569429
1649	251666_at	AT3G57050	10.8351	10.8445	10.8373	10.8389	0.00492427
1650	248393_at	AT5G52060	10.7909	10.83	10.8942	10.8384	0.052143
1651	246785_at	AT5G27380	10.7464	10.896	10.87	10.8374	0.0798989
1652	259173_at	AT3G03640	10.8253	10.796	10.8896	10.837	0.0478843
1653	252941_at	AT4G39280	10.8417	10.8482	10.817	10.8356	0.0164743
1654	259626_at	AT1G42990	10.669	10.988	10.8488	10.8353	0.159926
1655	251899_at	AT3G54400	10.7536	10.8867	10.865	10.8351	0.0713944
1656	249267_at	AT5G41600	10.7227	10.9036	10.8765	10.8343	0.0975172
1657	258453_at	AT3G22320	10.9433	10.7939	10.7645	10.8339	0.0959133
1658	252850_at	AT4G39880	10.8102	10.6882	11.002	10.8335	0.158216
1659	263710_at	AT1G09330	10.8651	10.8443	10.7891	10.8328	0.0392823
1660	247517_at	AT5G61780	10.8177	10.9184	10.7591	10.8317	0.0805806
1661	248147_at	AT5G54900	10.6605	10.9661	10.868	10.8315	0.156009
1662	264523_at	AT1G10030	10.8364	10.7537	10.8996	10.8299	0.073163
1663	253608_at	AT4G30290	10.9276	11.0723	10.4872	10.8291	0.304747
1664	255380_at	AT4G03560	10.8719	10.8111	10.8036	10.8289	0.0374846
1665	256682_at	AT3G52200	10.7353	10.8329	10.9181	10.8288	0.0914695
1666	253684_at	AT4G29690	10.8337	10.9225	10.7283	10.8282	0.0972329
1667	249733_at	AT5G24400	10.8531	10.8096	10.8209	10.8279	0.0225497
1668	257700_at	AT3G12740	10.8033	10.9615	10.7164	10.8271	0.124269
1669	253138_at	AT4G35490	10.7912	11.0767	10.612	10.8266	0.234347
1670	262710_at	AT1G16210	10.8952	10.6837	10.9	10.8263	0.123558
1671	252066_at	AT3G51550	10.7745	10.8893	10.8117	10.8252	0.058545
1672	262657_at	AT1G14210	10.7814	10.804	10.8884	10.8246	0.0563888
1673	247328_at	AT5G64130	10.8838	10.7738	10.8155	10.8243	0.0555541
1674	262193_at	AT1G77840	10.8291	10.8236	10.8185	10.8237	0.00534124
1675	246451_at	AT5G16760	10.7726	10.992	10.6981	10.8209	0.152803
1676	262913_at	AT1G59960	10.8329	10.8722	10.7575	10.8209	0.0582669
1677	267214_at	AT2G43970	11.0378	10.7983	10.6263	10.8208	0.20669
1678	254665_at	AT4G18340	10.8602	10.7466	10.8548	10.8206	0.0640642
1679	248978_at	AT5G45070	10.8064	10.8768	10.7781	10.8204	0.0507867
1680	263595_at	AT2G01890	10.8949	10.7066	10.8584	10.82	0.0998661
1681	260560_at	AT2G43590	10.5472	11.0091	10.9033	10.8199	0.241989
1682	262110_at	AT1G02840	10.8035	10.7329	10.9208	10.8191	0.0949133
1683	246863_at	AT5G25940	10.7665	10.923	10.7658	10.8184	0.0905522
1684	258276_at	AT3G15710	10.8173	10.8679	10.77	10.8184	0.0489782
1685	248068_at	AT5G55610	10.5577	10.8613	11.0347	10.8179	0.241396
1686	251551_at	AT3G58680	10.816	10.8242	10.8096	10.8166	0.00731253
1687	262068_at	AT1G80070	10.9578	10.7376	10.7541	10.8165	0.122634
1688	266718_at	AT2G46800	10.8253	10.7322	10.8889	10.8155	0.0787942
1689	259264_at	AT3G01260	10.8952	10.8051	10.7452	10.8152	0.0755064
1690	267510_at	AT2G45640	10.7954	10.9237	10.7217	10.8136	0.10222
1691	259272_at	AT3G01290	10.6548	10.9745	10.8113	10.8135	0.159879
1692	256321_at	AT1G55020	10.9477	10.816	10.6741	10.8126	0.136844
1693	258402_at	AT3G15450	10.6156	10.8695	10.9515	10.8122	0.175138
1694	254165_at	AT4G24330	10.8605	10.9239	10.6511	10.8119	0.142733
1695	262581_at	AT1G15370	10.6748	10.8576	10.8999	10.8108	0.119624
1696	252870_at	AT4G39940	10.852	10.7976	10.781	10.8102	0.0371284
1697	252474_at	AT3G46620	10.6605	10.9585	10.8075	10.8088	0.148995
1698	247189_at	AT5G65390	10.9493	10.7792	10.6956	10.808	0.129275
1699	254004_at	AT4G26300	10.8019	10.7677	10.8537	10.8078	0.0432626
1700	267494_at	AT2G30410	10.8451	10.7446	10.8321	10.8073	0.0546844
1701	261153_at	AT1G04850	10.8568	10.791	10.7688	10.8055	0.045763
1702	252680_at	AT3G44330	10.7371	10.78	10.898	10.805	0.0833074
1703	254547_at	AT4G19860	10.9056	10.7211	10.7822	10.803	0.0940052
1704	266005_at	AT2G37340	10.9082	10.6863	10.8115	10.802	0.111252
1705	249911_at	AT5G22740	10.7574	10.7805	10.8681	10.802	0.0583757
1706	252606_at	AT3G45010	10.8847	10.8787	10.6408	10.8014	0.139102
1707	249063_at	AT5G44110	10.9339	10.6993	10.771	10.8014	0.120233
1708	261122_at	AT1G75330	10.8398	10.9328	10.6271	10.7999	0.156721
1709	250502_at	AT5G09590	10.8103	11.0068	10.5808	10.7993	0.213223
1710	249378_at	AT5G40450	10.7166	10.8449	10.8344	10.7986	0.0712215
1711	266495_at	AT2G07050	10.8565	10.8722	10.6666	10.7984	0.114475
1712	254376_at	AT4G21790	10.8404	10.7412	10.8124	10.798	0.0511422
1713	247607_at	AT5G60960	10.8778	10.8662	10.6494	10.7978	0.128656
1714	264249_at	AT1G78920	10.7833	10.7697	10.8385	10.7971	0.0364569
1715	253033_at	AT4G38220	10.7236	10.78	10.8861	10.7966	0.0825153
1716	256065_at	AT1G07070	10.8727	10.7647	10.7519	10.7964	0.0663547
1717	248381_at	AT5G51830	10.8416	10.7726	10.7714	10.7952	0.0402048
1718	251186_at	AT3G62790	10.6755	10.6324	11.0761	10.7947	0.244693
1719	254399_at	AT4G21110	10.8839	10.8676	10.6288	10.7934	0.142819
1720	266458_at	AT2G47710	10.8821	10.8637	10.6323	10.7927	0.139214
1721	252031_at	AT3G52140	10.7792	11.164	10.4289	10.7907	0.367716
1722	261107_at	AT1G63010	10.6814	10.8236	10.8621	10.789	0.0951507
1723	259596_at	AT1G28130	10.652	10.7826	10.9312	10.7886	0.139689
1724	262908_at	AT1G59900	10.7978	10.8373	10.7295	10.7882	0.0545631
1725	253480_at	AT4G31840	10.9213	10.8994	10.5439	10.7882	0.211865
1726	261506_at	AT1G71697	10.7224	10.796	10.8442	10.7875	0.0613564
1727	261019_at	AT1G26470	10.796	10.7767	10.7866	10.7864	0.00961048
1728	264004_at	AT2G22425	10.7764	10.892	10.6882	10.7855	0.102223
1729	252379_at	AT3G47730	10.7859	10.7852	10.7816	10.7842	0.00228287
1730	258692_at	AT3G08640	10.8584	10.8371	10.654	10.7831	0.112363
1731	247080_at	AT5G66140	10.9052	10.8115	10.6286	10.7818	0.140701
1732	257002_at	AT3G14100	10.776	10.8966	10.6719	10.7815	0.112419
1733	260967_at	AT1G12230	10.6917	10.8908	10.7568	10.7797	0.101526
1734	263236_at	AT1G10470	10.8222	10.7409	10.7738	10.779	0.0408765
1735	258293_at	AT3G23430	10.9737	10.7172	10.6457	10.7789	0.172483
1736	247935_at	AT5G56940	10.6675	10.7012	10.9589	10.7759	0.159394
1737	262180_at	AT1G78050	10.7174	10.7598	10.8488	10.7753	0.067047
1738	245350_at	AT4G16830	11.023	10.8344	10.4671	10.7749	0.2827
1739	246527_at	AT5G15750	10.7921	10.7636	10.7686	10.7748	0.0152443
1740	259481_at	AT1G18970	10.7206	10.7955	10.8072	10.7744	0.0470013
1741	247316_at	AT5G64030	10.7734	10.7575	10.792	10.7743	0.0172319
1742	264373_at	AT1G11890	10.7658	10.681	10.8749	10.7739	0.0971828
1743	249027_at	AT5G44790	10.7434	10.8841	10.6931	10.7735	0.0990045
1744	261792_at	AT1G15950	10.7028	10.7585	10.8575	10.7729	0.0783453
1745	252527_at	AT3G46440	10.7446	10.7915	10.7773	10.7712	0.0240337
1746	260912_at	AT1G02560	10.8004	10.7054	10.8055	10.7704	0.0563544
1747	251989_at	AT3G53110	10.719	10.8261	10.7635	10.7695	0.0537747
1748	252764_at	AT3G42790	10.895	10.5438	10.8635	10.7674	0.194333
1749	253522_at	AT4G31290	10.8156	10.6565	10.8282	10.7668	0.0956849
1750	257315_at	AT3G30775	10.75	10.8113	10.7352	10.7655	0.040331
1751	264590_at	AT2G17710	10.5952	10.9479	10.7523	10.7651	0.176721
1752	265102_at	AT1G30870	10.7853	10.802	10.706	10.7644	0.0513258
1753	265872_at	AT2G01670	10.725	10.8894	10.6771	10.7638	0.111355
1754	249227_at	AT5G42180	10.7655	10.7924	10.7332	10.7637	0.0296418
1755	248433_at	AT5G51400	10.7638	10.715	10.8087	10.7625	0.0468361
1756	263973_at	AT2G42740	10.9146	10.8371	10.5352	10.7623	0.200473
1757	258948_at	AT3G01910	10.8176	10.7455	10.7183	10.7605	0.0513427
1758	259380_at	AT3G16340	10.848	10.683	10.746	10.759	0.0832396
1759	261854_at	AT1G50670	10.736	10.8064	10.7344	10.7589	0.0410757
1760	252612_at	AT3G45160	10.8844	10.8489	10.5433	10.7589	0.187508
1761	258273_at	AT3G15660	10.7549	10.8296	10.685	10.7565	0.0722769
1762	248950_at	AT5G45390	10.7935	10.8151	10.6591	10.7559	0.0845142
1763	253462_at	AT4G32150	10.6915	10.7905	10.7855	10.7558	0.0557864
1764	267388_at	AT2G44450	10.6385	10.8645	10.764	10.7557	0.113202
1765	264701_at	AT1G70160	10.7878	10.7468	10.7322	10.7556	0.0288675
1766	259477_at	AT1G19120	10.797	10.7642	10.7048	10.7553	0.0467083
1767	262837_at	AT1G14830	10.7148	10.769	10.7793	10.7544	0.0346294
1768	259106_at	AT3G05490	10.817	10.8769	10.568	10.7539	0.163821
1769	259680_at	AT1G77690	10.7307	10.7928	10.7312	10.7516	0.0357119
1770	247193_at	AT5G65380	10.5685	10.9262	10.7549	10.7499	0.178916
1771	245985_at	AT5G13120	10.642	10.9368	10.6673	10.7487	0.163399
1772	256674_at	AT3G52360	10.818	10.9441	10.4818	10.748	0.23893
1773	247434_at	AT5G62575	10.7458	10.9444	10.5534	10.7479	0.195498
1774	256797_at	AT3G18600	10.7107	10.7721	10.7594	10.7474	0.0324372
1775	254804_at	AT4G13010	10.6328	10.7498	10.8594	10.7473	0.113312
1776	254262_at	AT4G23470	10.8027	10.6216	10.8174	10.7472	0.109062
1777	255543_at	AT4G01870	10.9186	10.7453	10.5765	10.7468	0.171038
1778	263786_at	AT2G46370	10.6347	10.8468	10.7583	10.7466	0.106537
1779	255142_at	AT4G08390	10.7617	10.6268	10.8501	10.7462	0.112448
1780	251242_at	AT3G61860	10.8663	10.6436	10.7243	10.7447	0.112748
1781	247477_at	AT5G62340	10.7162	10.4632	11.0467	10.742	0.292636
1782	251174_at	AT3G63200	10.7501	10.7901	10.6844	10.7415	0.0533612
1783	259020_at	AT3G07470	10.6159	10.7695	10.8369	10.7408	0.113268
1784	267092_at	AT2G38120	10.6006	10.9613	10.6597	10.7405	0.193463
1785	249377_at	AT5G40690	10.6041	10.9569	10.6585	10.7398	0.189918
1786	263621_at	AT2G04630	10.9111	10.7052	10.5976	10.738	0.159276
1787	259131_at	AT3G02180	10.6469	10.8667	10.6999	10.7378	0.114733
1788	245017_at	ATCG00510	10.9919	10.5756	10.6445	10.7373	0.223122
1789	256883_at	AT3G26440	10.6196	10.8106	10.78	10.7367	0.102563
1790	245796_at	AT1G32230	10.7229	10.873	10.6091	10.735	0.132362
1791	254030_at	AT4G25890	10.8618	10.78	10.56	10.7339	0.156064
1792	256106_at	AT1G16870	10.6947	10.7774	10.7276	10.7332	0.0416451
1793	253562_at	AT4G31130	10.6503	10.8091	10.7345	10.7313	0.079466
1794	258958_at	AT3G01390	10.7776	10.8531	10.5624	10.731	0.150825
1795	249327_at	AT5G40890	10.5288	10.8739	10.7896	10.7308	0.179895
1796	253129_at	AT4G36020	10.8908	10.5819	10.7186	10.7304	0.154794
1797	247202_at	AT5G65270	10.7585	10.8984	10.5266	10.7278	0.18778
1798	263583_at	AT2G17130	10.5798	10.9324	10.6704	10.7275	0.183092
1799	266416_at	AT2G38710	10.7041	10.7821	10.6904	10.7256	0.0494787
1800	265284_at	AT2G20230	10.8827	10.7652	10.5267	10.7248	0.18139
1801	259393_at	AT1G06410	10.5867	10.8692	10.7165	10.7242	0.141405
1802	249545_at	AT5G38030	10.7374	10.7451	10.6897	10.7241	0.0299916
1803	262691_at	AT1G62740	10.6197	10.6839	10.866	10.7232	0.127784
1804	259130_at	AT3G02190	10.8127	10.7633	10.5934	10.7231	0.115043
1805	244962_at	ATCG01050	10.9096	10.52	10.7395	10.723	0.195316
1806	252622_at	AT3G45310	10.755	10.6983	10.7137	10.7223	0.0292916
1807	255767_at	AT1G16740	10.7651	10.7231	10.6781	10.7221	0.0435516
1808	252537_at	AT3G45710	10.4852	11.017	10.6611	10.7211	0.270921
1809	254656_at	AT4G18070	10.6819	10.6012	10.878	10.7204	0.142332
1810	267400_at	AT2G26240	10.6524	10.687	10.8196	10.7197	0.0882497
1811	249515_at	AT5G38530	10.6794	10.775	10.7046	10.7197	0.0495834
1812	248258_at	AT5G53400	10.6881	10.8253	10.6427	10.7187	0.0950403
1813	262646_at	AT1G62800	10.7451	10.8368	10.573	10.7183	0.133902
1814	246452_at	AT5G16840	10.7508	10.7504	10.6516	10.7176	0.0572038
1815	265642_at	AT2G27450	10.7995	10.7483	10.6039	10.7172	0.101399
1816	267188_at	AT2G44050	10.7925	10.7848	10.5713	10.7162	0.125558
1817	266093_at	AT2G37990	10.7582	10.691	10.6992	10.7161	0.0366382
1818	250428_at	AT5G10480	10.5537	10.633	10.9609	10.7158	0.215851
1819	251643_at	AT3G57550	10.7277	10.5916	10.827	10.7155	0.118167
1820	251492_at	AT3G59280	10.819	10.7257	10.6001	10.715	0.109857
1821	264504_at	AT1G09430	10.6529	10.8197	10.6714	10.7147	0.091419
1822	253957_at	AT4G26320	10.7147	10.7403	10.6885	10.7145	0.02591
1823	259184_at	AT3G01520	10.6162	10.5694	10.9537	10.7131	0.209688
1824	250260_at	AT5G13810	10.8725	10.543	10.7233	10.7129	0.16502
1825	265882_at	AT2G42490	10.6915	10.7468	10.7001	10.7128	0.0297472
1826	259553_x_at	AT1G21310	10.6746	10.9729	10.4897	10.7124	0.243803
1827	253006_at	AT4G38250	10.5415	10.8243	10.7713	10.7124	0.15035
1828	248858_at	AT5G46630	10.8091	10.8096	10.5169	10.7119	0.16884
1829	249374_at	AT5G40580	10.8437	10.7171	10.5728	10.7112	0.135571
1830	264424_at	AT1G61740	10.6251	10.8129	10.6951	10.7111	0.0949212
1831	264399_at	AT1G61780	10.9077	10.8111	10.4142	10.711	0.261498
1832	266057_at	AT2G40660	10.7504	10.7216	10.6599	10.7106	0.0462164
1833	258655_at	AT3G09810	10.7564	10.7211	10.654	10.7105	0.0519865
1834	263496_at	AT2G42570	10.7563	10.6184	10.7567	10.7105	0.0797375
1835	247161_at	AT5G65810	10.5681	10.5623	10.9961	10.7088	0.248749
1836	252123_at	AT3G51240	10.6445	10.7472	10.7314	10.7077	0.0553144
1837	266885_at	AT2G44610	10.6198	10.8029	10.7	10.7075	0.0917781
1838	245321_at	AT4G15545	10.6207	10.688	10.8134	10.7074	0.0978144
1839	265338_at	AT2G18400	10.8612	10.7706	10.4901	10.7073	0.193498
1840	250356_at	AT5G11710	10.597	10.6038	10.9204	10.707	0.184779
1841	246098_at	AT5G20400	10.6765	10.8083	10.6347	10.7065	0.0905741
1842	257606_at	AT3G13870	10.6181	10.6647	10.834	10.7056	0.113616
1843	267544_at	AT2G32720	10.8218	10.6319	10.6603	10.7047	0.102404
1844	245631_at	AT1G25350	10.6274	10.8699	10.6164	10.7046	0.143285
1845	247721_at	AT5G59140	10.6722	10.7644	10.6764	10.7043	0.0520944
1846	262514_at	AT1G34190	10.6699	10.8466	10.5951	10.7039	0.129163
1847	252383_at	AT3G47780	10.6621	10.7057	10.7427	10.7035	0.0403166
1848	253935_at	AT4G26870	10.7179	10.6495	10.7416	10.703	0.0478113
1849	247717_at	AT5G59320	10.7658	10.6318	10.7112	10.7029	0.067387
1850	263332_at	AT2G03870	10.8744	10.6827	10.5408	10.6993	0.167415
1851	259882_at	AT1G76670	10.4442	10.7648	10.8866	10.6985	0.228534
1852	250992_at	AT5G02260	10.6112	10.7857	10.6894	10.6954	0.0873955
1853	258531_at	AT3G06720	10.7034	10.85	10.5318	10.6951	0.159284
1854	247575_at	AT5G61030	10.7257	10.794	10.5595	10.6931	0.120648
1855	260570_at	AT2G43710	10.6643	10.7004	10.7137	10.6928	0.025545
1856	246522_at	AT5G15830	10.8443	10.701	10.5309	10.6921	0.156883
1857	245016_at	ATCG00500	10.7523	10.6194	10.7038	10.6918	0.0672332
1858	264069_at	AT2G28000	10.6359	10.6173	10.8201	10.6911	0.112119
1859	266017_at	AT2G18690	10.6493	10.7618	10.6607	10.6906	0.0619393
1860	260393_at	AT1G73920	10.4316	10.806	10.8328	10.6901	0.224266
1861	266576_at	AT2G23940	10.6159	10.7787	10.674	10.6895	0.0824652
1862	257686_at	AT3G12800	10.7489	10.547	10.7676	10.6878	0.122311
1863	255942_at	AT1G22360	10.8061	10.9014	10.3534	10.687	0.292782
1864	265910_at	AT2G25610	10.5971	10.6777	10.782	10.6856	0.0926902
1865	251877_at	AT3G54300	10.7178	10.6274	10.7105	10.6852	0.0502185
1866	267486_at	AT2G02800	10.6393	10.6631	10.7523	10.6849	0.0595459
1867	258107_at	AT3G23560	10.6624	10.6031	10.7868	10.6841	0.0937763
1868	258908_at	AT3G06350	10.6606	10.6438	10.7476	10.684	0.0557108
1869	254990_at	AT4G10610	10.8079	10.7514	10.4916	10.6837	0.168706
1870	267312_at	AT2G34750	10.7759	10.6638	10.611	10.6835	0.0842113
1871	256034_at	AT1G07080	10.7656	10.5846	10.7003	10.6835	0.0916584
1872	262038_at	AT1G35580	10.7177	10.7232	10.6064	10.6825	0.0659273
1873	255797_at	AT2G33630	10.7585	10.6673	10.6179	10.6812	0.0713597
1874	263807_at	AT2G04400	10.7127	10.7183	10.6119	10.681	0.05987
1875	264286_at	AT1G61870	10.8192	10.9814	10.2404	10.6803	0.389528
1876	264855_at	AT2G17265	10.6603	10.682	10.6984	10.6803	0.0191216
1877	256142_at	AT1G48790	10.8178	10.7682	10.4545	10.6801	0.197016
1878	246735_at	AT5G27670	10.6354	10.5005	10.8995	10.6784	0.202977
1879	259865_at	AT1G72710	10.7405	10.586	10.7086	10.6784	0.0815732
1880	253582_at	AT4G30670	10.7682	10.5425	10.7243	10.6783	0.119704
1881	245794_at	AT1G32170	10.5284	10.7676	10.7388	10.6783	0.130551
1882	266613_at	AT2G14900	10.7578	10.7349	10.5415	10.678	0.118799
1883	252913_at	AT4G39220	10.699	10.5217	10.8122	10.6776	0.14642
1884	262112_at	AT1G02870	10.7912	10.6464	10.5943	10.6773	0.102024
1885	258771_at	AT3G10770	10.6317	10.5054	10.8945	10.6772	0.198485
1886	248480_at	AT5G50920	10.5645	10.7725	10.6942	10.6771	0.105073
1887	252982_at	AT4G38130	10.7446	10.589	10.6974	10.677	0.0798004
1888	263160_at	AT1G54080	10.6404	10.8201	10.5693	10.6766	0.129252
1889	264338_at	AT1G70300	10.529	10.5938	10.9045	10.6758	0.200718
1890	259479_at	AT1G19020	10.6478	11.0262	10.348	10.674	0.339856
1891	256253_at	AT3G11250	10.6342	10.6985	10.6886	10.6738	0.0346314
1892	266696_at	AT2G19680	10.7467	10.6654	10.6091	10.6737	0.069212
1893	259196_at	AT3G03600	10.5985	10.703	10.7192	10.6736	0.0655359
1894	261722_at	AT1G08510	10.7662	10.6392	10.6147	10.6734	0.0813272
1895	251879_at	AT3G54200	10.4326	10.7473	10.8396	10.6732	0.213362
1896	257658_at	AT3G13230	10.6603	10.6058	10.7519	10.6726	0.0738386
1897	248165_at	AT5G54430	10.7282	10.8011	10.4885	10.6726	0.163568
1898	250633_at	AT5G07460	10.5426	10.722	10.7488	10.6711	0.112101
1899	256029_at	AT1G34130	10.6991	10.713	10.598	10.67	0.0627802
1900	261940_at	AT1G22520	10.6318	10.7748	10.597	10.6679	0.0942002
1901	261537_at	AT1G01800	10.6358	10.7429	10.6178	10.6655	0.0676224
1902	267095_at	AT2G38280	10.5851	10.6377	10.7733	10.6654	0.0970717
1903	250313_at	AT5G12210	10.5844	10.805	10.6035	10.6643	0.122234
1904	247443_at	AT5G62720	10.5175	10.7044	10.7705	10.6641	0.131223
1905	252323_at	AT3G48530	10.5444	10.7327	10.7144	10.6638	0.103793
1906	256454_at	AT1G75280	10.6309	10.6093	10.7428	10.661	0.0716431
1907	252863_at	AT4G39800	10.7355	10.542	10.7027	10.6601	0.103524
1908	249233_at	AT5G42150	10.5926	10.729	10.6528	10.6581	0.0683669
1909	258637_at	AT3G07880	10.747	10.5718	10.6538	10.6576	0.0877
1910	245012_at	ATCG00440	10.708	10.5528	10.7097	10.6569	0.0901098
1911	245148_at	AT2G45220	10.5056	10.7949	10.6668	10.6558	0.144933
1912	248878_at	AT5G46160	10.7811	10.7242	10.4619	10.6558	0.170241
1913	260390_at	AT1G73940	10.7775	10.4801	10.7095	10.6557	0.155825
1914	253282_at	AT4G34120	10.3919	10.8322	10.7414	10.6551	0.232476
1915	252192_at	AT3G50000	10.7923	10.5519	10.6212	10.6551	0.123735
1916	266368_at	AT2G41380	10.6205	10.6761	10.6673	10.6546	0.0298959
1917	252206_at	AT3G50360	10.713	10.7348	10.5143	10.654	0.121489
1918	250470_at	AT5G10160	10.5316	10.7713	10.6578	10.6535	0.119874
1919	246170_at	AT5G32450	10.7558	10.6566	10.5481	10.6535	0.103888
1920	265416_at	AT2G37120	10.7403	10.7357	10.4828	10.6529	0.147392
1921	264476_at	AT1G77130	10.607	10.8256	10.5239	10.6522	0.155834
1922	254172_at	AT4G24550	10.5915	10.6658	10.6983	10.6519	0.0547365
1923	251427_at	AT3G60130	10.416	10.7546	10.783	10.6512	0.204189
1924	264847_at	AT2G17380	10.575	10.7416	10.6348	10.6505	0.0844012
1925	253063_at	AT4G37640	10.591	10.716	10.6423	10.6498	0.0628246
1926	252390_at	AT3G47836	10.8499	10.5859	10.5124	10.6494	0.17748
1927	258485_at	AT3G02630	10.7343	10.5695	10.6443	10.6494	0.0825393
1928	265501_at	AT2G15490	10.4998	10.8391	10.6083	10.6491	0.173259
1929	258750_at	AT3G05910	10.6922	10.5816	10.6711	10.6483	0.0587038
1930	248589_at	AT5G49510	10.7571	10.64	10.5465	10.6479	0.105536
1931	247440_at	AT5G62680	10.5334	10.7238	10.6816	10.6463	0.0999903
1932	251495_at	AT3G59020	10.652	10.6733	10.6127	10.646	0.0307793
1933	245862_at	AT5G01010	10.6286	10.5392	10.7695	10.6458	0.116069
1934	246384_at	AT1G77370	10.7164	10.8739	10.3452	10.6451	0.271459
1935	258992_at	AT3G08930	10.6469	10.8738	10.4137	10.6448	0.230021
1936	245787_at	AT1G32130	10.8218	10.551	10.5611	10.6447	0.153501
1937	267277_at	AT2G30050	10.2962	10.784	10.8534	10.6445	0.303643
1938	256657_at	AT3G18860	10.4864	10.7317	10.7147	10.6443	0.136982
1939	255052_at	AT4G09720	10.4479	10.7365	10.7468	10.6437	0.169683
1940	254853_at	AT4G12080	10.5172	10.7237	10.6874	10.6428	0.110235
1941	248703_at	AT5G48430	10.5825	10.7269	10.6187	10.6427	0.0751195
1942	259980_at	AT1G76520	10.7598	10.683	10.4836	10.6421	0.142531
1943	255221_at	AT4G05150	10.59	10.6443	10.6821	10.6388	0.0462942
1944	265680_at	AT2G32150	10.649	10.6575	10.6067	10.6377	0.0272033
1945	254734_at	AT4G13780	10.647	10.5916	10.674	10.6375	0.0420573
1946	246408_at	AT1G57680	10.5182	10.6647	10.729	10.6373	0.10806
1947	259098_at	AT3G04790	10.6876	10.8609	10.3611	10.6365	0.253749
1948	247069_at	AT5G66920	10.5454	10.6247	10.7362	10.6354	0.0958395
1949	267355_at	AT2G39900	10.693	10.6126	10.5991	10.6349	0.0507831
1950	257707_at	AT3G12650	10.7506	10.4191	10.7326	10.6341	0.186417
1951	246289_at	AT3G56880	10.7469	10.6461	10.5085	10.6338	0.11969
1952	248419_at	AT5G51550	10.7654	10.6206	10.5151	10.6337	0.125665
1953	258775_at	AT3G10850	10.596	10.7189	10.583	10.6326	0.0749908
1954	262247_at	AT1G48420	10.5635	10.7638	10.5694	10.6322	0.113994
1955	251395_at	AT2G45470	10.5974	10.488	10.8105	10.632	0.164023
1956	257755_at	AT3G18760	10.6491	10.5698	10.6707	10.6298	0.0531107
1957	256113_at	AT1G16810	10.78	10.5635	10.5426	10.6287	0.131462
1958	263716_at	AT2G20580	10.5104	10.723	10.6517	10.6284	0.10817
1959	266097_at	AT2G37970	10.653	10.6305	10.6	10.6278	0.0265835
1960	248905_at	AT5G46250	10.833	10.6745	10.3744	10.6273	0.23294
1961	250553_at	AT5G07960	10.6362	10.6601	10.5841	10.6268	0.0388671
1962	254190_at	AT4G23885	10.7918	10.7578	10.3306	10.6268	0.25703
1963	250676_at	AT5G06320	10.501	10.7058	10.6723	10.6264	0.109812
1964	252560_at	AT3G46030	10.74	10.8616	10.276	10.6259	0.309069
1965	265661_at	AT2G24360	10.6788	10.5196	10.6702	10.6229	0.0895102
1966	245989_s_at	AT5G20620	10.663	10.6046	10.6007	10.6228	0.0348886
1967	248101_at	AT5G55200	10.5668	10.7343	10.5666	10.6226	0.0967785
1968	250687_at	AT5G06660	10.5881	10.5198	10.7559	10.6213	0.121473
1969	247776_at	AT5G58700	10.624	10.5162	10.7209	10.6204	0.102379
1970	255983_at	AT1G33990	10.5057	10.6074	10.7443	10.6191	0.119732
1971	266482_at	AT2G47640	10.6342	10.7533	10.4698	10.6191	0.142356
1972	266955_at	AT2G34520	10.7012	10.7608	10.3951	10.619	0.196183
1973	258793_at	AT3G04780	10.5959	10.5441	10.7162	10.6188	0.0882784
1974	247571_at	AT5G61210	10.601	10.6407	10.6128	10.6182	0.0203941
1975	247279_at	AT5G64310	10.8211	10.4609	10.5719	10.6179	0.184467
1976	261563_at	AT1G01630	10.4823	10.7291	10.6419	10.6177	0.125175
1977	266297_at	AT2G29570	10.641	10.4071	10.8042	10.6174	0.199633
1978	265375_at	AT2G06530	10.6249	10.6672	10.5553	10.6158	0.0565067
1979	257192_at	AT3G13200	10.6124	10.7187	10.5149	10.6153	0.101939
1980	251149_at	AT3G62940	10.8211	10.4421	10.5779	10.6137	0.191999
1981	264486_at	AT1G77180	10.7867	10.5963	10.458	10.6137	0.165026
1982	257967_at	AT3G19910	10.666	10.516	10.6587	10.6136	0.084604
1983	251163_at	AT3G63310	10.5684	10.6332	10.637	10.6129	0.0385705
1984	266295_at	AT2G29550	10.6759	10.6651	10.4894	10.6101	0.104678
1985	267360_at	AT2G40060	10.5838	10.537	10.7065	10.6091	0.0875684
1986	263047_at	AT2G17630	10.7432	10.5364	10.5456	10.6084	0.116832
1987	259470_at	AT1G19110	10.6072	10.5663	10.6511	10.6082	0.0424019
1988	255586_at	AT4G01560	10.6982	10.6513	10.4735	10.6077	0.11857
1989	255240_at	AT4G05530	10.5176	10.6759	10.626	10.6065	0.0809277
1990	254099_at	AT4G25130	10.6222	10.6508	10.5429	10.6053	0.0558843
1991	247138_at	AT5G66120	10.6368	10.5738	10.6039	10.6048	0.0315416
1992	258059_at	AT3G29035	10.5076	10.7656	10.5397	10.6043	0.140598
1993	248838_at	AT5G46800	10.6626	10.7001	10.4484	10.6037	0.135774
1994	247840_at	AT5G58020	10.7282	10.666	10.4163	10.6035	0.165049
1995	260781_at	AT1G14620	10.5551	10.6164	10.6381	10.6032	0.0430597
1996	247996_at	AT5G56170	10.6474	10.6122	10.5468	10.6021	0.0510433
1997	250130_at	AT5G16510	10.5565	10.7026	10.5466	10.6019	0.0873664
[truncated: 19,110 more rows]
