# Supplementary material for: Polycomb Repressive Complex 2 attenuates the very high expression of the Arabidopsis gene NRT2.1
Source: Sci Rep. 2018 May 21;8:7905. doi: 10.1038/s41598-018-26349-w (PMC5962593; doi:10.1038/s41598-018-26349-w)
Supplement: Supplementary file 3 — Table S2 [file 41598_2018_26349_MOESM3_ESM.xlsx]

## Sheet: High expression genes_H3K27me3
Highly expressed genes marked by H3K27me3
List of genes targeted by H3K27me3 among the 10 percent of genes the most highly expressed in the transcriptome. Data of H3K27me3 enrichment in the Arabidopsis roots are from Roudier, F. (2011) EMBO J
AT5G38030
AT4G12490
AT5G55180
AT5G64120
AT5G12420
AT4G08770
AT4G11650
AT5G44400
AT4G39940
AT4G18910
AT1G14960
AT4G37410
AT3G22570
AT1G19600
AT2G30210
AT3G21770
AT5G09510
AT3G16450
AT1G45145
AT3G22240
AT1G32450
AT2G02120
AT3G14310
AT4G11190
AT2G46750
AT3G01420
AT5G63560
AT2G01520
AT4G12470
AT1G55020
AT1G12090
AT5G37990
AT2G41100
AT5G01870
AT1G05260
AT1G72230
AT3G23430
AT2G05790
AT2G37040
AT2G19970
AT3G16240
AT5G38020
AT5G63600
AT1G14670
AT4G33420
AT2G02130
AT1G27030
AT2G23540
AT3G62580
AT3G16530
AT5G04950
AT5G54370
AT2G25980
AT5G66390
AT2G43590
AT3G54040
AT1G28290
AT1G23720
AT1G12200
AT5G59320
AT4G30450
AT5G41700
AT1G64780
AT3G25190
AT5G56080
AT4G12480
AT3G09220
AT4G31910
AT5G09480
AT1G73330
AT5G42180
AT1G78370
AT1G52060
AT4G30290
AT1G12110
AT5G27380
AT3G62680
AT4G23670
AT1G14120
AT4G09030
AT3G19710
AT5G64100
AT1G77760
AT1G52070
AT1G44800
AT2G13820
AT4G13770
AT2G14890
AT1G67870
AT5G48010
AT5G50200
AT2G02100
AT4G19030
AT3G21240
AT4G01450
AT2G39310
AT2G18370
AT5G10580
AT5G23020
AT2G21660
AT5G05080
AT2G43610
AT3G09390
AT2G24980
AT5G37690
AT5G54770
AT5G48000
AT2G22330
AT2G33340
AT3G45160
AT2G37130
AT1G70850
AT4G23700
AT3G50740
AT4G15390
AT5G62340
AT2G41800
AT4G39950
AT4G13580
AT2G33790
AT2G38530
AT5G01010
AT5G57785
AT1G58270
AT5G58860
AT1G11580
AT4G28940
AT1G75500
AT5G47990
AT4G29020
AT4G23680
AT1G62380
AT4G30170
AT5G23010
AT3G55120
AT5G35190
AT2G16005
AT2G28790
AT1G15380

## Sheet: High expr_H3K27me3_CLF reg
Highly expressed genes marked by H3K27me3 and regulated by CLF
At1g14120	2-oxoglutarate (2OG) and Fe(II)-dependent oxygenase superfamily protein
At4g39940	AKN2, APK2, APS-kinase 2
At4g09030	AGP10, ATAGP10, arabinogalactan protein 10
At1g55020	ATLOX1, LOX1, lipoxygenase 1
At2g41100	ATCAL4, TCH3, Calcium-binding EF hand family protein
At5g38020	S-adenosyl-L-methionine-dependent methyltransferases superfamily protein
At4g39950	CYP79B2, cytochrome P450, family 79, subfamily B, polypeptide 2
At2g24980	Proline-rich extensin-like family protein
At5g44400	FAD-binding Berberine family protein

## Sheet: Low expression genes_H3K27me3
Low expression genes marked by H3K27me3
List of genes targeted by H3K27me3 among the 10 percent of genes the less expressed in the transcriptome. Data of H3K27me3 enrichment in the Arabidopsis roots are from Roudier, F. (2011) EMBO J
AT5G52620
AT2G29350
AT1G67450
AT3G04280
AT1G65810
AT2G19210
AT2G16200
AT5G51850
AT1G47485
AT1G56620
AT2G27880
AT3G49450
AT2G34870
AT5G58390
AT2G17160
AT1G01030
AT5G63180
AT3G27810
AT4G04080
AT5G65730
AT4G04490
AT1G23600
AT5G39390
AT1G30795
AT2G47050
AT5G64210
AT1G61750
AT5G22380
AT3G45610
AT2G42560
AT1G31400
AT1G02790
AT4G26950
AT1G22090
AT1G31530
AT2G15780
AT5G06500
AT4G37780
AT3G08870
AT3G21370
AT2G17000
AT3G52690
AT4G01420
AT5G46300
AT5G13130
AT2G44250
AT1G18710
AT4G35010
AT3G45810
AT2G33160
AT3G23270
AT3G17190
AT5G39720
AT5G28680
AT4G11930
AT5G14300
AT3G48640
AT5G07060
AT3G53720
AT5G44970
AT1G70080
AT3G49440
AT1G65880
AT2G19320
AT5G38950
AT1G78470
AT1G75830
AT5G41820
AT3G28790
AT2G39790
AT1G29090
AT4G08380
AT2G05370
AT2G15020
AT2G26720
AT3G18220
AT3G22040
AT4G22030
AT2G02640
AT2G20170
AT1G62940
AT1G48070
AT5G23960
AT5G60910
AT4G16590
AT2G44745
AT4G32980
AT5G45830
AT5G16460
AT5G22990
AT5G03120
AT5G14400
AT1G68510
AT3G53290
AT5G25950
AT4G20800
AT1G27220
AT2G17960
AT1G69730
AT5G61605
AT3G03260
AT4G15710
AT2G17470
AT1G65340
AT4G09080
AT1G53325
AT5G50880
AT5G44620
AT3G49950
AT5G54620
AT3G28380
AT2G03850
AT5G09490
AT1G65640
AT3G50580
AT1G23250
AT5G23790
AT5G53960
AT1G31540
AT4G33900
AT1G21860
AT1G01250
AT2G28090
AT5G37960
AT5G04500
AT3G51200
AT4G15870
AT4G05240
AT5G07180
AT5G19640
AT3G23220
AT5G26140
AT1G47990
AT5G48200
AT1G57780
AT1G70540
AT3G09140
AT1G33710
AT1G59535
AT3G62170
AT3G55190
AT1G12030
AT4G36560
AT1G03890
AT3G25650
AT4G21950
AT5G20340
AT4G00160
AT3G55970
AT1G28170
AT2G44240
AT3G04210
AT3G15670
AT1G51915
AT5G54010
AT1G20530
AT3G52810
AT2G39240
AT2G25890
AT3G59260
AT3G14820
AT3G16960
AT1G27480
AT4G27330
AT5G40750
AT1G49920
AT3G04990
AT2G23260
AT4G37580
AT3G28260
AT5G56330
AT1G72100
AT3G50890
AT1G13680
AT3G25750
AT1G80100
AT2G24620
AT5G51800
AT2G19420
AT4G11745
AT3G24620
AT1G68240
AT1G08100
AT1G33830
AT4G03040
AT1G12570
AT5G65890
AT2G40250
AT1G15360
AT1G52680
AT4G31950
AT4G38340
AT2G37800
AT3G42880
AT1G49800
AT3G17080
AT1G35490
AT5G07930
AT1G62030
AT3G53040
AT1G17810
AT2G26160
AT2G05430
AT2G45650
AT1G68600
AT5G11220
AT1G04670
AT3G45510
AT5G22900
AT5G52760
AT2G18880
AT5G20740
AT5G62400
AT5G40430
AT3G22490
AT5G65410
AT2G40990
AT3G56700
AT2G44910
AT1G26400
AT5G65510
AT1G16980
AT4G28850
AT2G14670
AT4G00220
AT4G21050
AT1G60985
AT1G57650
AT1G31510
AT1G72580
AT1G75940
AT2G15080
AT3G53300
AT2G42440
AT2G30430
AT4G37950
AT2G03190
AT1G33760
AT1G66610
AT5G61720
AT5G61160
AT5G15560
AT5G57790
AT2G46640
AT5G51720
AT2G18340
AT2G27250
AT4G05490
AT3G28280
AT4G25990
AT4G15310
AT2G16730
AT1G23520
AT2G23900
AT1G66390
AT4G00870
AT1G16380
AT5G54700
AT5G15100
AT5G05070
AT3G01240
AT3G50990
AT1G65990
AT3G27800
AT5G18430
AT1G25410
AT1G49270
AT5G06170
AT2G35580
AT3G57240
AT1G56540
AT3G62440
AT3G05610
AT4G12270
AT1G48130
AT1G23610
AT1G73510
AT4G25950
AT4G15690
AT3G58780
AT1G48820
AT5G60070
AT5G66260
AT3G46370
AT2G24810
AT1G10585
AT5G39700
AT5G26620
AT1G63210
AT1G31620
AT2G33080
AT4G37710
AT3G17140
AT2G45570
AT5G43840
AT1G56030
AT4G08450
AT4G39710
AT4G29570
AT5G07760
AT1G33910
AT2G45840
AT1G27550
AT1G75930
AT3G25180
AT1G28630
AT5G19580
AT3G14490
AT1G31260
AT1G59670
AT3G13820
AT1G26600
AT2G17090
AT5G22460
AT2G32770
AT3G60730
AT2G16520
AT4G15650
AT2G23840
AT4G28130
AT3G13130
AT4G03620
AT3G26010
AT2G01500
AT1G02580
AT2G26880
AT3G06230
AT1G32030
AT3G01490
AT1G32560
AT3G15490
AT1G65890
AT3G59190
AT1G46912
AT5G39420
AT2G34740
AT1G72080
AT1G49100
AT3G45480
AT2G32860
AT5G44470
AT5G52770
AT4G02310
AT3G28830
AT2G02660
AT2G43860
AT3G05460
AT1G78500
AT5G24550
AT3G16580
AT5G41490
AT1G26790
AT1G62210
AT4G24540
AT1G70820
AT4G19380
AT5G65330
AT5G25290
AT3G62960
AT5G37840
AT4G00920
AT2G46300
AT2G47120
AT2G20070
AT1G33670
AT2G30090
AT3G53080
AT3G50170
AT1G75600
AT2G26960
AT4G09600
AT5G54000
AT1G49250
AT4G15040
AT2G13900
AT4G23580
AT2G29940
AT5G27870
AT4G25430
AT1G64940
AT5G09970
AT3G19880
AT2G18080
AT5G52130
AT1G56380
AT3G17520
AT1G63060
AT2G29100
AT3G13370
AT1G03720
AT4G11940
AT3G53280
AT4G15320
AT5G09730
AT5G38195
AT1G74110
AT2G25780
AT4G09850
AT3G14480
AT3G15170
AT2G10450
AT1G09500
AT1G31630
AT1G72290
AT5G02920
AT3G27660
AT4G03630
AT3G59610
AT4G36700
AT5G37420
AT2G29000
AT3G60420
AT3G11380
AT4G38860
AT1G11770
AT5G59305
AT4G09940
AT4G09860
AT4G12930
AT1G02205
AT2G22030
AT3G09530
AT1G63070
AT5G17080
AT5G43340
AT1G71390
AT5G50500
AT4G28670
AT3G14250
AT5G43120
AT4G13560
AT5G37060
AT4G13410
AT5G58830
AT4G26740
AT4G23290
AT1G17010
AT1G05290
AT5G39630
AT3G48720
AT4G18970
AT4G11900
AT5G60770
AT3G12470
AT4G15700
AT1G13790
AT3G50720
AT3G07840
AT5G51950
AT4G36170
AT1G58330
AT3G49620
AT1G19630
AT2G28010
AT2G36760
AT1G68480
AT3G51690
AT1G75040
AT5G07500
AT4G27150
AT5G54250
AT2G40180
AT4G34770
AT2G43890
AT4G16030
AT3G06120
AT3G49270
AT1G33820
AT3G03240
AT5G07160
AT2G40050
AT2G31910
AT5G05290
AT5G52140
AT1G44224
AT3G43250
AT5G41250
AT5G46370
AT5G45960
AT2G05500
AT3G21860
AT3G01020
AT1G76290
AT5G49240
AT2G21040
AT3G30200
AT3G26150
AT4G30230
AT2G21320
AT1G21970
AT1G33811
AT1G61080
AT1G10680
AT1G60980
AT4G08670
AT3G47250
AT2G01780
AT4G21020
AT1G30710
AT1G62410
AT2G37810
AT2G45190
AT1G71680
AT1G64260
AT3G21830
AT3G52700
AT3G25200
AT5G46830
AT3G44980
AT1G76110
AT1G24400
AT1G60280
AT5G10680
AT4G38120
AT1G55570
AT3G60780
AT2G21220
AT1G13650
AT1G07540
AT2G41280
AT3G07830
AT5G04030
AT3G28600
AT2G31760
AT1G51990
AT2G04830
AT3G14520
AT2G03310
AT1G73870
AT5G28520
AT1G23650
AT1G31670
AT1G47370
AT3G19850
AT2G40170
AT2G28030
AT4G20220
AT1G14440
AT1G33070
AT1G29720
AT4G23110
AT5G40560
AT2G19980
AT2G30760
AT1G64030
AT5G44120
AT2G33870
AT1G01460
AT4G37840
AT1G48060
AT1G24470
AT4G02140
AT2G42180
AT3G19070
AT2G05400
AT2G23510
AT2G23580
AT2G46870
AT3G02810
AT1G29480
AT4G10850
AT3G59180
AT1G08860
AT1G66860
AT2G35600
AT4G03170
AT3G01080
AT5G50470
AT4G29030
AT2G40440
AT4G28780
AT1G56520
AT5G45880
AT5G52350
AT1G25270
AT5G53210
AT5G51870
AT3G43990
AT3G01250
AT3G57510
AT1G62070
AT1G54860
AT5G03790
AT1G78220
AT1G73560
AT5G10760
AT5G50910
AT5G26150
AT5G57670
AT2G15610
AT3G58210
AT5G13320
AT1G68170
AT5G52680
AT5G18990
AT5G25130
AT3G21850
AT4G26820
AT1G17000
AT5G63730
AT1G72570
AT1G51480
AT5G45950
AT1G33930
AT2G32360
AT5G40380
AT1G11370
AT5G58850
AT1G77950
AT4G08040
AT5G25415
AT4G08560
AT2G32780
AT3G24130
AT3G21780
AT4G22680
AT3G07820
AT5G16500
AT5G44260
AT5G64770
AT5G36910
AT2G34360
AT4G22700
AT5G02940
AT3G25490
AT1G24540
AT4G23220
AT2G25820
AT4G21200
AT3G29800
AT1G14100
AT5G05050
AT1G01980
AT5G52500
AT1G75880
AT3G11480
AT2G42380
AT1G44478
AT1G45100
AT3G44350
AT2G30650
AT4G09900
AT5G13790
AT3G51560
AT3G28770
AT3G19940
AT1G30100
AT1G14580
AT1G09030
AT1G61120
AT3G19920
AT1G54880
AT5G42120
AT4G23080
AT5G48210
AT2G13680
AT2G19890
AT4G12970
AT2G15010
AT2G01800
AT1G19640
AT1G47300
AT3G11150
AT5G47280
AT2G23640
AT5G37140
AT2G31690
AT5G49140
AT4G30970
AT2G34320
AT2G26050
AT2G28630
AT1G56160
AT5G41310
AT1G60240
AT2G19630
AT2G03740
AT1G68875
AT3G53550
AT1G47730
AT5G52340
AT1G54470
AT3G15870
AT2G24210
AT3G21500
AT3G20580
AT4G16930
AT1G67000
AT5G39310
AT3G55590
AT5G46000
AT5G06070
AT1G79170
AT1G23350
AT5G58820
AT1G59530
AT3G22700
AT5G03590
AT1G64360
AT5G51860
AT4G00890
AT1G21540
AT1G17420
AT4G10410
AT3G02440
AT1G28270
AT3G28360
AT2G44560
AT1G53080
AT5G43110
AT1G10620
AT2G28610
AT1G19780
AT1G69180
AT1G67270
AT4G31610
AT3G62950
AT5G53840
AT4G10020
AT3G16360
AT3G52080
AT3G25090
AT2G13620
AT1G51290
AT4G27170
AT2G38510
AT1G06990
AT3G53060
AT1G34575
AT1G52470
AT2G14210
AT4G23320
AT4G17245
AT3G27650
AT3G60920
AT4G29600
AT1G23690
AT3G44960
AT2G41260
AT2G25370
AT5G39430
AT1G60320
AT1G75870
AT2G25500
AT3G26190
AT3G58450
AT4G18540
AT1G20135
AT5G45180
AT1G34140
AT4G27140
AT1G05800
AT5G60110
AT4G08800
AT5G39130
AT4G13090
AT3G17060
AT4G11730
AT1G80140
AT2G40220
AT5G35600
AT1G11920
AT3G21840
AT2G05850
AT4G24660
AT1G22130
AT3G09790
AT3G04540
AT3G08500
AT4G19730
AT1G33900
AT4G04510
AT1G66630
AT1G31690
AT3G56390
AT4G09820
AT5G62110
AT2G27700
AT2G39250
AT5G07420
AT5G53240
AT1G29080
AT1G55560
AT2G28085
AT2G24000
AT2G17950
AT5G07480
AT5G46500
AT3G53820
AT4G09690
AT4G17990
AT5G05260
AT5G26120
AT3G58080
AT5G35550
AT1G55220
AT2G26490
AT2G31470
AT5G24240
AT4G13985
AT4G21240
AT2G34820
AT2G34700

## Sheet: Low expr_H327me3_CLF
Low expressed genes marked by H3K27me3 and regulated by CLF
At5g52760	Copper transport protein family
At1g62210	unknown protein; FUNCTIONS IN: molecular_function unknown; INVOLVED IN: biological_process unknown; LOCATED IN: endomembrane system; Has 20 Blast hits to 18 proteins in 7 species: Archae - 0; Bacteria - 4; Metazoa - 7; Fungi - 0; Plants - 8; Viruses - 0; Other Eukaryotes - 1 (source: NCBI BLink).
At2g23580	ABE4, ATMES4, MES4, methyl esterase 4
At3g49620	DIN11, 2-oxoglutarate (2OG) and Fe(II)-dependent oxygenase superfamily protein
At1g78500	Terpenoid cyclases family protein
At2g46870	NGA1, AP2/B3-like transcriptional factor family protein
At3g28600	P-loop containing nucleoside triphosphate hydrolases superfamily protein
At5g28520	Mannose-binding lectin superfamily protein
At5g39720	AIG2L, avirulence induced gene 2 like protein
At1g65890	AAE12, acyl activating enzyme 12
At3g60730	Plant invertase/pectin methylesterase inhibitor superfamily
At4g23220	CRK14, cysteine-rich RLK (RECEPTOR-like protein kinase) 14
At1g03890	RmlC-like cupins superfamily protein
At3g53720	ATCHX20, CHX20, cation/H+ exchanger 20
At5g51860	K-box region and MADS-box transcription factor family protein
At4g37780	ATMYB87, MYB87, myb domain protein 87
At1g31670	Copper amine oxidase family protein
At1g59670	ATGSTU15, GSTU15, glutathione S-transferase TAU 15
At1g05800	DGL, alpha/beta-Hydrolases superfamily protein
At3g43250	Family of unknown function (DUF572)
At3g58780	AGL1, SHP1, K-box region and MADS-box transcription factor family protein
At4g10020	AtHSD5, HSD5, hydroxysteroid dehydrogenase 5
At5g60110	APUM18, PUM18, pumilio 18
At1g33760	Integrase-type DNA-binding superfamily protein
At2g32860	BGLU33, beta glucosidase 33
At4g08040	ACS11, 1-aminocyclopropane-1-carboxylate synthase 11
At1g73510	unknown protein; Has 7 Blast hits to 7 proteins in 2 species: Archae - 0; Bacteria - 0; Metazoa - 0; Fungi - 0; Plants - 7; Viruses - 0; Other Eukaryotes - 0 (source: NCBI BLink).
At3g24130	Pectin lyase-like superfamily protein
At4g37710	VQ motif-containing protein
At5g26150	protein kinase family protein
At3g15670	Late embryogenesis abundant protein (LEA) family protein
At4g21020	Late embryogenesis abundant protein (LEA) family protein
At1g18710	AtMYB47, MYB47, myb domain protein 47
At3g46370	Leucine-rich repeat protein kinase family protein
At5g51850	unknown protein; BEST Arabidopsis thaliana protein match is: unknown protein (TAIR:AT5G62170.1); Has 384 Blast hits to 375 proteins in 79 species: Archae - 0; Bacteria - 14; Metazoa - 135; Fungi - 31; Plants - 92; Viruses - 0; Other Eukaryotes - 112 (source: NCBI BLink).
At5g51870	AGL71, AGAMOUS-like 71
At1g61120	GES, TPS04, TPS4, terpene synthase 04
At2g14210	AGL44, ANR1, AGAMOUS-like 44
At5g39630	Vesicle transport v-SNARE family protein
At1g31690	Copper amine oxidase family protein
At5g46370	ATKCO2, ATTPK2, KCO2, Ca2+ activated outward rectifying K+ channel 2
At4g15710	unknown protein; Has 18 Blast hits to 18 proteins in 2 species: Archae - 0; Bacteria - 0; Metazoa - 0; Fungi - 0; Plants - 18; Viruses - 0; Other Eukaryotes - 0 (source: NCBI BLink).
At4g26740	ATPXG1, ATS1, CLO1, seed gene 1
At1g17420	LOX3, lipoxygenase 3
At2g34700	Pollen Ole e 1 allergen and extensin family protein
At5g13320	GDG1, GH3.12, PBS3, WIN3, Auxin-responsive GH3 family protein
At1g61080	Hydroxyproline-rich glycoprotein family protein
At5g43840	AT-HSFA6A, HSFA6A, heat shock transcription factor A6A
At1g62070	unknown protein; FUNCTIONS IN: molecular_function unknown; INVOLVED IN: biological_process unknown; LOCATED IN: endomembrane system; Has 8 Blast hits to 8 proteins in 4 species: Archae - 0; Bacteria - 2; Metazoa - 0; Fungi - 2; Plants - 4; Viruses - 0; Other Eukaryotes - 0 (source: NCBI BLink).
At4g36700	RmlC-like cupins superfamily protein
At1g49100	Leucine-rich repeat protein kinase family protein
At1g17810	BETA-TIP, beta-tonoplast intrinsic protein
At3g17520	Late embryogenesis abundant protein (LEA) family protein
At2g15780	Cupredoxin superfamily protein
At1g59530	ATBZIP4, bZIP4, basic leucine-zipper 4
At5g37840	BEST Arabidopsis thaliana protein match is: plastid movement impaired 2 (TAIR:AT1G66480.1); Has 1807 Blast hits to 1807 proteins in 277 species: Archae - 0; Bacteria - 0; Metazoa - 736; Fungi - 347; Plants - 385; Viruses - 0; Other Eukaryotes - 339 (source: NCBI BLink).
At3g55970	ATJRG21, JRG21, jasmonate-regulated gene 21
At1g33930	P-loop containing nucleoside triphosphate hydrolases superfamily protein
At4g13560	UNE15, Late embryogenesis abundant protein (LEA) family protein
At5g45960	GDSL-like Lipase/Acylhydrolase superfamily protein
At3g60420	Phosphoglycerate mutase family protein
