# Supplementary material for: Polycomb Repressive Complex 2 attenuates the very high expression of the Arabidopsis gene NRT2.1
Source: Sci Rep. 2018 May 21;8:7905. doi: 10.1038/s41598-018-26349-w (PMC5962593; doi:10.1038/s41598-018-26349-w)
Supplement: Supplementary file 4 — Table S3 [file 41598_2018_26349_MOESM4_ESM.xlsx]

## Sheet: GO_High expression_H3K27me3
Gene ontology analysis of highly expressed genes marked by H3K27me3 in Arabidopsis roots
GO-ID	p-value	corr p-value	x	n	X	N	Description	Genes in test set
19748	1.3114E-14	5.6519E-12	19	330	119	22304	secondary metabolic process	AT5G47990|AT3G55120|AT5G23010|AT5G23020|AT3G09220|AT3G21240|AT5G48010|AT2G37040|AT5G48000|AT2G30210|AT4G39950|AT5G58860|AT4G13770|AT3G19710|AT2G22330|AT5G63600|AT4G11190|AT3G50740|AT1G78370
50896	4.3334E-14	9.3386E-12	51	3207	119	22304	response to stimulus	AT1G12110|AT1G05260|AT3G23430|AT5G64120|AT2G33340|AT5G59320|AT4G30170|AT4G11650|AT3G16450|AT3G14310|AT5G50200|AT3G21240|AT1G62380|AT5G42180|AT4G39950|AT4G18910|AT2G21660|AT1G45145|AT2G02120|AT4G12490|AT3G55120|AT1G55020|AT5G64100|AT2G37040|AT1G70850|AT3G01420|AT4G13770|AT5G54770|AT2G01520|AT1G77760|AT4G33420|AT2G02130|AT4G11190|AT2G41100|AT4G12480|AT5G66390|AT4G19030|AT1G64780|AT1G32450|AT1G28290…
6575	1.7116E-12	2.4590E-10	15	231	119	22304	cellular amino acid derivative metabolic process	AT3G55120|AT3G09220|AT3G21240|AT2G37040|AT1G62380|AT2G30210|AT5G27380|AT4G39950|AT5G58860|AT2G22330|AT5G63600|AT5G04950|AT4G11190|AT3G50740|AT5G56080
6950	1.7885E-11	1.9271E-9	35	1853	119	22304	response to stress	AT1G12110|AT1G55020|AT1G05260|AT3G23430|AT5G64100|AT2G37040|AT5G64120|AT1G70850|AT3G01420|AT2G33340|AT5G59320|AT4G30170|AT4G11650|AT5G54770|AT3G16450|AT4G33420|AT2G02130|AT4G11190|AT4G12480|AT5G66390|AT5G50200|AT3G21240|AT1G62380|AT4G23670|AT5G42180|AT4G08770|AT4G39950|AT1G73330|AT2G22330|AT2G21660|AT1G45145|AT2G02100|AT2G02120|AT4G12490|AT4G12470
9607	7.9441E-10	6.8478E-8	18	550	119	22304	response to biotic stimulus	AT1G55020|AT1G64780|AT3G21240|AT5G64120|AT1G70850|AT3G01420|AT2G33340|AT4G23670|AT4G39950|AT2G22330|AT4G11650|AT1G45145|AT3G14310|AT4G12480|AT4G12490|AT2G28790|AT5G38030|AT4G12470
51707	3.1324E-9	2.2501E-7	17	528	119	22304	response to other organism	AT1G55020|AT1G64780|AT3G21240|AT5G64120|AT3G01420|AT2G33340|AT4G23670|AT4G39950|AT2G22330|AT4G11650|AT1G45145|AT3G14310|AT4G12480|AT4G12490|AT2G28790|AT5G38030|AT4G12470
6519	6.3487E-9	3.9090E-7	16	483	119	22304	cellular amino acid and derivative metabolic process	AT3G55120|AT5G23020|AT3G09220|AT3G21240|AT2G37040|AT1G62380|AT2G30210|AT5G27380|AT4G39950|AT5G58860|AT2G22330|AT5G63600|AT5G04950|AT4G11190|AT3G50740|AT5G56080
6952	7.9351E-9	4.2750E-7	18	637	119	22304	defense response	AT1G55020|AT2G37040|AT5G64120|AT1G70850|AT2G33340|AT4G23670|AT4G39950|AT2G22330|AT4G11650|AT2G21660|AT1G45145|AT2G02100|AT2G02130|AT4G11190|AT2G02120|AT4G12480|AT4G12490|AT4G12470
44272	1.9412E-8	9.0705E-7	8	86	119	22304	sulfur compound biosynthetic process	AT4G39950|AT4G13770|AT3G19710|AT2G22330|AT5G54770|AT5G23010|AT5G23020|AT5G27380
6790	2.1045E-8	9.0705E-7	10	166	119	22304	sulfur metabolic process	AT4G39950|AT4G39940|AT4G13770|AT3G19710|AT2G22330|AT5G54770|AT5G23010|AT5G23020|AT1G62380|AT5G27380
9698	4.0340E-8	1.5806E-6	9	133	119	22304	phenylpropanoid metabolic process	AT5G58860|AT5G63600|AT3G55120|AT3G09220|AT3G21240|AT2G37040|AT4G11190|AT3G50740|AT2G30210
6869	5.2169E-8	1.8737E-6	9	137	119	22304	lipid transport	AT2G13820|AT2G18370|AT3G22570|AT1G12090|AT5G01870|AT4G12480|AT4G12490|AT2G38530|AT4G12470
6725	6.4053E-8	2.1236E-6	12	296	119	22304	cellular aromatic compound metabolic process	AT4G39950|AT5G58860|AT2G22330|AT5G63600|AT3G55120|AT5G54770|AT3G09220|AT3G21240|AT2G37040|AT4G11190|AT3G50740|AT2G30210
10876	1.3511E-7	4.1594E-6	9	153	119	22304	lipid localization	AT2G13820|AT2G18370|AT3G22570|AT1G12090|AT5G01870|AT4G12480|AT4G12490|AT2G38530|AT4G12470
80003	1.4809E-7	4.2551E-6	3	3	119	22304	thalianol metabolic process	AT5G47990|AT5G48010|AT5G48000
51704	1.6755E-7	4.5133E-6	17	694	119	22304	multi-organism process	AT1G55020|AT1G64780|AT3G21240|AT5G64120|AT3G01420|AT2G33340|AT4G23670|AT4G39950|AT2G22330|AT4G11650|AT1G45145|AT3G14310|AT4G12480|AT4G12490|AT2G28790|AT5G38030|AT4G12470
15698	2.3556E-7	5.9720E-6	6	49	119	22304	inorganic anion transport	AT1G12110|AT4G18910|AT4G19030|AT5G50200|AT1G32450|AT3G23430
42398	3.4819E-7	8.3373E-6	9	171	119	22304	cellular amino acid derivative biosynthetic process	AT5G58860|AT5G63600|AT3G55120|AT5G04950|AT2G37040|AT4G11190|AT1G62380|AT5G56080|AT5G27380
19758	5.0884E-7	1.0443E-5	5	30	119	22304	glycosinolate biosynthetic process	AT4G13770|AT3G19710|AT2G22330|AT5G23010|AT5G23020
19761	5.0884E-7	1.0443E-5	5	30	119	22304	glucosinolate biosynthetic process	AT4G13770|AT3G19710|AT2G22330|AT5G23010|AT5G23020
16144	5.0884E-7	1.0443E-5	5	30	119	22304	S-glycoside biosynthetic process	AT4G13770|AT3G19710|AT2G22330|AT5G23010|AT5G23020
10683	5.9005E-7	1.1560E-5	3	4	119	22304	tricyclic triterpenoid metabolic process	AT5G47990|AT5G48010|AT5G48000
42221	9.1354E-7	1.7119E-5	26	1710	119	22304	response to chemical stimulus	AT1G12110|AT1G55020|AT1G05260|AT5G64100|AT2G37040|AT3G01420|AT5G59320|AT4G30170|AT2G01520|AT3G16450|AT4G33420|AT5G66390|AT4G19030|AT5G50200|AT1G32450|AT1G62380|AT1G28290|AT5G27380|AT4G23670|AT5G42180|AT4G08770|AT4G18910|AT1G73330|AT2G21660|AT1G45145|AT5G56080
44283	1.1546E-6	2.0735E-5	15	622	119	22304	small molecule biosynthetic process	AT3G55120|AT1G55020|AT5G23020|AT2G37040|AT1G62380|AT5G27380|AT4G39950|AT5G58860|AT2G22330|AT5G63600|AT5G54770|AT5G04950|AT5G38020|AT4G11190|AT5G56080
6820	1.5547E-6	2.6803E-5	6	67	119	22304	anion transport	AT1G12110|AT4G18910|AT4G19030|AT5G50200|AT1G32450|AT3G23430
44281	2.5769E-6	4.2717E-5	21	1248	119	22304	small molecule metabolic process	AT4G28940|AT3G55120|AT1G55020|AT5G23020|AT3G09220|AT3G21240|AT2G37040|AT1G62380|AT2G30210|AT3G01420|AT5G27380|AT4G39950|AT5G58860|AT2G22330|AT5G63600|AT5G54770|AT5G04950|AT5G38020|AT4G11190|AT3G50740|AT5G56080
19439	2.8063E-6	4.4797E-5	4	19	119	22304	aromatic compound catabolic process	AT4G39950|AT2G22330|AT3G09220|AT2G30210
19757	4.0926E-6	5.8796E-5	5	45	119	22304	glycosinolate metabolic process	AT4G13770|AT3G19710|AT2G22330|AT5G23010|AT5G23020
19760	4.0926E-6	5.8796E-5	5	45	119	22304	glucosinolate metabolic process	AT4G13770|AT3G19710|AT2G22330|AT5G23010|AT5G23020
16143	4.0926E-6	5.8796E-5	5	45	119	22304	S-glycoside metabolic process	AT4G13770|AT3G19710|AT2G22330|AT5G23010|AT5G23020
19438	4.9774E-6	6.9202E-5	8	177	119	22304	aromatic compound biosynthetic process	AT4G39950|AT5G58860|AT2G22330|AT5G63600|AT3G55120|AT5G54770|AT2G37040|AT4G11190
42219	5.2311E-6	7.0456E-5	4	22	119	22304	cellular amino acid derivative catabolic process	AT4G39950|AT2G22330|AT3G09220|AT2G30210
6979	7.2682E-6	9.4927E-5	9	247	119	22304	response to oxidative stress	AT5G66390|AT4G30170|AT5G64100|AT1G45145|AT4G33420|AT2G37040|AT3G01420|AT5G42180|AT4G08770
71554	1.0967E-5	1.3902E-4	9	260	119	22304	cell wall organization or biogenesis	AT4G39950|AT1G11580|AT2G43590|AT1G75500|AT2G22330|AT2G43610|AT2G24980|AT5G35190|AT1G23720
16138	1.7164E-5	2.0702E-4	5	60	119	22304	glycoside biosynthetic process	AT4G13770|AT3G19710|AT2G22330|AT5G23010|AT5G23020
15706	1.7291E-5	2.0702E-4	3	10	119	22304	nitrate transport	AT1G12110|AT5G50200|AT1G32450
10043	1.8962E-5	2.2088E-4	4	30	119	22304	response to zinc ion	AT2G21660|AT2G01520|AT3G16450|AT5G56080
9620	2.0811E-5	2.3605E-4	7	156	119	22304	response to fungus	AT4G11650|AT3G21240|AT1G45145|AT5G64120|AT4G12480|AT4G12490|AT4G12470
10035	2.1375E-5	2.3623E-4	11	434	119	22304	response to inorganic substance	AT1G12110|AT4G18910|AT2G21660|AT4G19030|AT5G50200|AT2G01520|AT1G32450|AT3G16450|AT1G45145|AT5G56080|AT4G23670
33036	2.2906E-5	2.4681E-4	12	521	119	22304	macromolecule localization	AT4G39950|AT2G13820|AT2G18370|AT2G22330|AT2G21660|AT3G22570|AT1G12090|AT5G01870|AT4G12480|AT4G12490|AT2G38530|AT4G12470
51179	2.5219E-5	2.6511E-4	22	1566	119	22304	localization	AT1G12110|AT2G13820|AT4G19030|AT5G50200|AT1G14670|AT1G64780|AT1G32450|AT3G22570|AT3G23430|AT2G38530|AT4G39950|AT4G18910|AT2G18370|AT2G22330|AT2G21660|AT3G16240|AT4G23700|AT1G12090|AT5G01870|AT4G12480|AT4G12490|AT4G12470
46218	2.8228E-5	2.8294E-4	2	2	119	22304	indolalkylamine catabolic process	AT4G39950|AT2G22330
6569	2.8228E-5	2.8294E-4	2	2	119	22304	tryptophan catabolic process	AT4G39950|AT2G22330
50832	3.9234E-5	3.8432E-4	6	117	119	22304	defense response to fungus	AT4G11650|AT1G45145|AT5G64120|AT4G12480|AT4G12490|AT4G12470
6722	5.1639E-5	4.9458E-4	3	14	119	22304	triterpenoid metabolic process	AT5G47990|AT5G48010|AT5G48000
15700	8.4388E-5	7.9068E-4	2	3	119	22304	arsenite transport	AT4G18910|AT4G19030
16137	1.0355E-4	9.4960E-4	5	87	119	22304	glycoside metabolic process	AT4G13770|AT3G19710|AT2G22330|AT5G23010|AT5G23020
6810	1.2938E-4	1.1617E-3	20	1502	119	22304	transport	AT1G12110|AT2G13820|AT4G19030|AT5G50200|AT1G14670|AT1G64780|AT1G32450|AT3G22570|AT3G23430|AT2G38530|AT4G18910|AT2G18370|AT2G21660|AT3G16240|AT4G23700|AT1G12090|AT5G01870|AT4G12480|AT4G12490|AT4G12470
51234	1.4399E-4	1.2651E-3	20	1514	119	22304	establishment of localization	AT1G12110|AT2G13820|AT4G19030|AT5G50200|AT1G14670|AT1G64780|AT1G32450|AT3G22570|AT3G23430|AT2G38530|AT4G18910|AT2G18370|AT2G21660|AT3G16240|AT4G23700|AT1G12090|AT5G01870|AT4G12480|AT4G12490|AT4G12470
6576	1.4676E-4	1.2651E-3	4	50	119	22304	cellular biogenic amine metabolic process	AT4G39950|AT2G22330|AT5G04950|AT5G56080
10167	1.5799E-4	1.2944E-3	3	20	119	22304	response to nitrate	AT1G12110|AT5G50200|AT1G32450
32787	1.6718E-4	1.2944E-3	8	290	119	22304	monocarboxylic acid metabolic process	AT4G39950|AT5G58860|AT2G22330|AT1G55020|AT5G04950|AT5G38020|AT5G56080|AT3G01420
42402	1.6819E-4	1.2944E-3	2	4	119	22304	cellular biogenic amine catabolic process	AT4G39950|AT2G22330
30417	1.6819E-4	1.2944E-3	2	4	119	22304	nicotianamine metabolic process	AT5G04950|AT5G56080
30418	1.6819E-4	1.2944E-3	2	4	119	22304	nicotianamine biosynthetic process	AT5G04950|AT5G56080
9074	1.6819E-4	1.2944E-3	2	4	119	22304	aromatic amino acid family catabolic process	AT4G39950|AT2G22330
9699	2.3982E-4	1.8134E-3	5	104	119	22304	phenylpropanoid biosynthetic process	AT5G58860|AT5G63600|AT3G55120|AT2G37040|AT4G11190
71555	2.6065E-4	1.9369E-3	6	165	119	22304	cell wall organization	AT4G39950|AT1G11580|AT2G22330|AT2G24980|AT5G35190|AT1G23720
42436	2.7933E-4	2.0405E-3	2	5	119	22304	indole derivative catabolic process	AT4G39950|AT2G22330
9628	4.8050E-4	3.4516E-3	16	1168	119	22304	response to abiotic stimulus	AT1G12110|AT3G55120|AT1G05260|AT3G21240|AT1G62380|AT4G23670|AT1G73330|AT4G13770|AT5G59320|AT5G63600|AT4G11650|AT2G21660|AT5G54770|AT1G77760|AT3G16450|AT2G41100
6811	5.3478E-4	3.7785E-3	8	345	119	22304	ion transport	AT1G12110|AT4G18910|AT4G19030|AT5G50200|AT1G64780|AT1G32450|AT4G23700|AT3G23430
42742	5.9973E-4	4.1691E-3	6	193	119	22304	defense response to bacterium	AT4G39950|AT2G22330|AT4G11650|AT1G55020|AT2G33340|AT4G23670
9611	7.4151E-4	5.0728E-3	5	133	119	22304	response to wounding	AT2G22330|AT5G50200|AT1G55020|AT3G21240|AT2G37040
52317	7.7396E-4	5.1320E-3	2	8	119	22304	camalexin metabolic process	AT4G39950|AT2G22330
10120	7.7396E-4	5.1320E-3	2	8	119	22304	camalexin biosynthetic process	AT4G39950|AT2G22330
52314	9.9162E-4	5.9360E-3	2	9	119	22304	phytoalexin metabolic process	AT4G39950|AT2G22330
52315	9.9162E-4	5.9360E-3	2	9	119	22304	phytoalexin biosynthetic process	AT4G39950|AT2G22330
46217	9.9162E-4	5.9360E-3	2	9	119	22304	indole phytoalexin metabolic process	AT4G39950|AT2G22330
2229	9.9162E-4	5.9360E-3	2	9	119	22304	defense response to oomycetes	AT4G39950|AT2G22330
42431	9.9162E-4	5.9360E-3	2	9	119	22304	indole metabolic process	AT4G39950|AT2G22330
9700	9.9162E-4	5.9360E-3	2	9	119	22304	indole phytoalexin biosynthetic process	AT4G39950|AT2G22330
46685	9.9162E-4	5.9360E-3	2	9	119	22304	response to arsenic	AT4G18910|AT4G19030
9684	1.2352E-3	7.2928E-3	2	10	119	22304	indoleacetic acid biosynthetic process	AT4G39950|AT2G22330
9683	1.5044E-3	8.7623E-3	2	11	119	22304	indoleacetic acid metabolic process	AT4G39950|AT2G22330
9808	1.6721E-3	9.6090E-3	3	44	119	22304	lignin metabolic process	AT3G09220|AT3G50740|AT2G30210
2239	1.7990E-3	9.6318E-3	2	12	119	22304	response to oomycetes	AT4G39950|AT2G22330
46271	1.7990E-3	9.6318E-3	2	12	119	22304	phenylpropanoid catabolic process	AT3G09220|AT2G30210
46274	1.7990E-3	9.6318E-3	2	12	119	22304	lignin catabolic process	AT3G09220|AT2G30210
19752	1.8075E-3	9.6318E-3	10	620	119	22304	carboxylic acid metabolic process	AT4G39950|AT5G58860|AT2G22330|AT1G55020|AT5G23020|AT5G04950|AT5G38020|AT1G62380|AT5G56080|AT3G01420
43436	1.8075E-3	9.6318E-3	10	620	119	22304	oxoacid metabolic process	AT4G39950|AT5G58860|AT2G22330|AT1G55020|AT5G23020|AT5G04950|AT5G38020|AT1G62380|AT5G56080|AT3G01420
6082	1.8290E-3	9.6318E-3	10	621	119	22304	organic acid metabolic process	AT4G39950|AT5G58860|AT2G22330|AT1G55020|AT5G23020|AT5G04950|AT5G38020|AT1G62380|AT5G56080|AT3G01420
44282	1.8325E-3	9.6318E-3	5	163	119	22304	small molecule catabolic process	AT4G39950|AT2G22330|AT3G09220|AT2G30210|AT3G01420
9617	1.8793E-3	9.7586E-3	6	241	119	22304	response to bacterium	AT4G39950|AT2G22330|AT4G11650|AT1G55020|AT2G33340|AT4G23670
42180	2.0315E-3	1.0423E-2	10	630	119	22304	cellular ketone metabolic process	AT4G39950|AT5G58860|AT2G22330|AT1G55020|AT5G23020|AT5G04950|AT5G38020|AT1G62380|AT5G56080|AT3G01420
34637	2.3749E-3	1.2042E-2	5	173	119	22304	cellular carbohydrate biosynthetic process	AT4G13770|AT3G19710|AT2G22330|AT5G23010|AT5G23020
9056	2.8412E-3	1.4239E-2	10	660	119	22304	catabolic process	AT4G39950|AT2G43590|AT2G22330|AT3G09220|AT2G43610|AT2G30210|AT5G05080|AT5G41700|AT3G01420|AT1G78370
52482	3.2257E-3	1.5798E-2	2	16	119	22304	defense response by cell wall thickening	AT4G39950|AT2G22330
52544	3.2257E-3	1.5798E-2	2	16	119	22304	defense response by callose deposition in cell wall	AT4G39950|AT2G22330
9624	3.6905E-3	1.7872E-2	3	58	119	22304	response to nematode	AT1G64780|AT3G14310|AT5G38030
52542	4.0842E-3	1.9344E-2	2	18	119	22304	defense response by callose deposition	AT4G39950|AT2G22330
52543	4.0842E-3	1.9344E-2	2	18	119	22304	callose deposition in cell wall	AT4G39950|AT2G22330
44271	4.2037E-3	1.9693E-2	7	378	119	22304	cellular nitrogen compound biosynthetic process	AT4G39950|AT2G22330|AT5G54770|AT5G23020|AT1G77760|AT5G04950|AT5G56080
52386	4.5488E-3	2.1081E-2	2	19	119	22304	cell wall thickening	AT4G39950|AT2G22330
52545	5.0367E-3	2.1811E-2	2	20	119	22304	callose localization	AT4G39950|AT2G22330
9411	5.0851E-3	2.1811E-2	3	65	119	22304	response to UV	AT4G13770|AT3G55120|AT3G21240
90357	5.3354E-3	2.1811E-2	1	1	119	22304	regulation of tryptophan metabolic process	AT1G75500
90358	5.3354E-3	2.1811E-2	1	1	119	22304	positive regulation of tryptophan metabolic process	AT1G75500
46484	5.3354E-3	2.1811E-2	1	1	119	22304	oxazole or thiazole metabolic process	AT5G54770
33240	5.3354E-3	2.1811E-2	1	1	119	22304	positive regulation of cellular amine metabolic process	AT1G75500
15843	5.3354E-3	2.1811E-2	1	1	119	22304	methylammonium transport	AT1G64780
6649	5.3354E-3	2.1811E-2	1	1	119	22304	phospholipid transfer to membrane	AT2G38530
1561	5.3354E-3	2.1811E-2	1	1	119	22304	fatty acid alpha-oxidation	AT3G01420
30397	5.3354E-3	2.1811E-2	1	1	119	22304	membrane disassembly	AT1G55020
45764	5.3354E-3	2.1811E-2	1	1	119	22304	positive regulation of cellular amino acid metabolic process	AT1G75500
18131	5.3354E-3	2.1811E-2	1	1	119	22304	oxazole or thiazole biosynthetic process	AT5G54770
71669	5.3642E-3	2.1811E-2	4	131	119	22304	plant-type cell wall organization or biogenesis	AT1G75500|AT2G24980|AT5G35190|AT1G23720
33037	5.5475E-3	2.2139E-2	2	21	119	22304	polysaccharide localization	AT4G39950|AT2G22330
9851	5.5475E-3	2.2139E-2	2	21	119	22304	auxin biosynthetic process	AT4G39950|AT2G22330
44255	6.0053E-3	2.3401E-2	7	404	119	22304	cellular lipid metabolic process	AT5G58860|AT5G47990|AT1G55020|AT5G38020|AT5G48010|AT5G48000|AT3G01420
6568	6.0811E-3	2.3401E-2	2	22	119	22304	tryptophan metabolic process	AT4G39950|AT2G22330
6586	6.0811E-3	2.3401E-2	2	22	119	22304	indolalkylamine metabolic process	AT4G39950|AT2G22330
16998	6.0811E-3	2.3401E-2	2	22	119	22304	cell wall macromolecule catabolic process	AT2G43590|AT2G43610
46395	6.2512E-3	2.3557E-2	3	70	119	22304	carboxylic acid catabolic process	AT4G39950|AT2G22330|AT3G01420
16054	6.2512E-3	2.3557E-2	3	70	119	22304	organic acid catabolic process	AT4G39950|AT2G22330|AT3G01420
44248	6.2856E-3	2.3557E-2	8	513	119	22304	cellular catabolic process	AT4G39950|AT2G22330|AT3G09220|AT2G30210|AT5G05080|AT5G41700|AT3G01420|AT1G78370
16051	7.4710E-3	2.7759E-2	5	227	119	22304	carbohydrate biosynthetic process	AT4G13770|AT3G19710|AT2G22330|AT5G23010|AT5G23020
22622	7.8832E-3	2.8794E-2	5	230	119	22304	root system development	AT3G62680|AT5G47990|AT1G55020|AT5G48010|AT5G48000
48364	7.8832E-3	2.8794E-2	5	230	119	22304	root development	AT3G62680|AT5G47990|AT1G55020|AT5G48010|AT5G48000
44106	8.2555E-3	2.9900E-2	6	327	119	22304	cellular amine metabolic process	AT4G39950|AT2G22330|AT5G23020|AT5G04950|AT1G62380|AT5G56080
9664	8.4246E-3	3.0258E-2	3	78	119	22304	plant-type cell wall organization	AT2G24980|AT5G35190|AT1G23720
9816	9.0811E-3	3.2347E-2	2	27	119	22304	defense response to bacterium, incompatible interaction	AT4G11650|AT1G55020
46700	9.7458E-3	3.4430E-2	2	28	119	22304	heterocycle catabolic process	AT4G39950|AT2G22330
10263	1.0643E-2	3.5835E-2	1	2	119	22304	tricyclic triterpenoid biosynthetic process	AT5G48010
90355	1.0643E-2	3.5835E-2	1	2	119	22304	positive regulation of auxin metabolic process	AT1G75500
90354	1.0643E-2	3.5835E-2	1	2	119	22304	regulation of auxin metabolic process	AT1G75500
10501	1.0643E-2	3.5835E-2	1	2	119	22304	RNA secondary structure unwinding	AT2G21660
6750	1.0643E-2	3.5835E-2	1	2	119	22304	glutathione biosynthetic process	AT5G27380
32352	1.0643E-2	3.5835E-2	1	2	119	22304	positive regulation of hormone metabolic process	AT1G75500
10038	1.1290E-2	3.7721E-2	6	350	119	22304	response to metal ion	AT2G21660|AT2G01520|AT3G16450|AT1G45145|AT5G56080|AT4G23670
6629	1.2371E-2	4.1014E-2	8	578	119	22304	lipid metabolic process	AT5G58860|AT5G47990|AT1G55020|AT5G37690|AT5G38020|AT5G48010|AT5G48000|AT3G01420
6721	1.2799E-2	4.2110E-2	3	91	119	22304	terpenoid metabolic process	AT5G47990|AT5G48010|AT5G48000
9063	1.3379E-2	4.3402E-2	2	33	119	22304	cellular amino acid catabolic process	AT4G39950|AT2G22330
6631	1.3393E-2	4.3402E-2	4	171	119	22304	fatty acid metabolic process	AT5G58860|AT1G55020|AT5G38020|AT3G01420
9308	1.3819E-2	4.4448E-2	6	366	119	22304	amine metabolic process	AT4G39950|AT2G22330|AT5G23020|AT5G04950|AT1G62380|AT5G56080
34754	1.4167E-2	4.5228E-2	2	34	119	22304	cellular hormone metabolic process	AT4G39950|AT2G22330
9310	1.4973E-2	4.7452E-2	2	35	119	22304	amine catabolic process	AT4G39950|AT2G22330

## Sheet: GO_Low expression_H3K27me3
Gene ontology analysis of poorly expressed genes marked by H3K27me3 in Arabidopsis roots
GO-ID	p-value	corr p-value	x	n	X	N	Description	Genes in test set
48608	1.0806E-6	6.4260E-4	46	735	650	22304	reproductive structure development	AT2G34870|AT1G32560|AT2G45190|AT3G27810|AT2G17950|AT3G15170|AT3G53040|AT4G21020|AT2G18340|AT2G01500|AT2G41280|AT2G40170|AT3G17520|AT1G01030|AT2G03740|AT1G02580|AT5G07500|AT2G46870|AT4G24660|AT4G24540|AT4G26740|AT3G22490|AT5G45830|AT3G57510|AT3G27660|AT3G58780|AT1G22090|AT5G06070|AT4G27330|AT5G06170|AT5G07180|AT1G68480|AT2G45650|AT3G15670|AT1G48130|AT1G69180|AT2G03850|AT1G72100|AT5G13790|AT2G40220…
45449	2.8497E-6	6.4260E-4	74	1468	650	22304	regulation of transcription	AT3G01080|AT2G44910|AT3G50890|AT3G03260|AT5G49240|AT5G65410|AT5G65330|AT1G31630|AT1G72570|AT3G45610|AT1G01250|AT2G39250|AT5G35550|AT1G26790|AT5G40430|AT2G26880|AT1G02580|AT5G50470|AT2G26960|AT1G60240|AT4G00870|AT1G05290|AT1G59530|AT5G22990|AT1G32030|AT3G49950|AT3G23220|AT1G33760|AT1G60280|AT1G68240|AT4G22680|AT1G69180|AT5G39700|AT4G38340|AT2G42380|AT1G77950|AT2G25820|AT2G28610|AT3G44350|AT1G07540…
31326	4.4750E-6	6.4260E-4	76	1540	650	22304	regulation of cellular biosynthetic process	AT3G01080|AT2G44910|AT3G50890|AT3G03260|AT5G49240|AT5G65410|AT5G65330|AT1G31630|AT1G72570|AT3G45610|AT1G01250|AT2G39250|AT5G35550|AT1G26790|AT5G40430|AT2G26880|AT1G75040|AT1G02580|AT5G50470|AT2G26960|AT1G60240|AT4G00870|AT1G05290|AT1G59530|AT5G22990|AT1G32030|AT3G49950|AT3G23220|AT1G33760|AT1G60280|AT1G68240|AT4G22680|AT1G69180|AT5G39700|AT4G38340|AT2G42380|AT1G77950|AT2G25820|AT2G28610|AT3G44350…
9889	4.4750E-6	6.4260E-4	76	1540	650	22304	regulation of biosynthetic process	AT3G01080|AT2G44910|AT3G50890|AT3G03260|AT5G49240|AT5G65410|AT5G65330|AT1G31630|AT1G72570|AT3G45610|AT1G01250|AT2G39250|AT5G35550|AT1G26790|AT5G40430|AT2G26880|AT1G75040|AT1G02580|AT5G50470|AT2G26960|AT1G60240|AT4G00870|AT1G05290|AT1G59530|AT5G22990|AT1G32030|AT3G49950|AT3G23220|AT1G33760|AT1G60280|AT1G68240|AT4G22680|AT1G69180|AT5G39700|AT4G38340|AT2G42380|AT1G77950|AT2G25820|AT2G28610|AT3G44350…
3006	5.3891E-6	6.4260E-4	48	829	650	22304	reproductive developmental process	AT2G34870|AT1G32560|AT2G45190|AT3G27810|AT2G17950|AT3G15170|AT3G53040|AT4G21020|AT2G18340|AT2G01500|AT2G41280|AT2G40170|AT5G28680|AT3G17520|AT1G01030|AT2G03740|AT1G02580|AT5G07500|AT2G46870|AT4G24660|AT4G24540|AT4G26740|AT3G22490|AT5G45830|AT3G57510|AT3G27660|AT3G58780|AT2G13680|AT1G22090|AT5G06070|AT4G27330|AT5G06170|AT5G07180|AT1G68480|AT2G45650|AT3G15670|AT1G48130|AT1G69180|AT2G03850|AT1G72100…
3	6.0435E-6	6.4260E-4	52	931	650	22304	reproduction	AT2G34870|AT1G32560|AT3G15170|AT3G53040|AT4G21020|AT2G18340|AT2G01500|AT2G41280|AT1G75880|AT2G01780|AT1G02580|AT4G24660|AT4G24540|AT3G22490|AT3G27660|AT3G58780|AT2G13680|AT1G22090|AT4G27330|AT5G06170|AT5G07180|AT1G68480|AT2G45650|AT1G48130|AT1G69180|AT1G75930|AT2G03850|AT1G72100|AT2G28610|AT5G60910|AT2G45190|AT3G27810|AT2G17950|AT2G40170|AT5G28680|AT3G17520|AT1G01030|AT2G03740|AT5G07500|AT2G46870…
9791	6.5174E-6	6.4260E-4	50	884	650	22304	post-embryonic development	AT2G34870|AT1G32560|AT3G15170|AT3G53040|AT4G21020|AT2G18340|AT2G01500|AT2G41280|AT1G02580|AT4G24660|AT4G24540|AT3G22490|AT3G27660|AT3G58780|AT1G22090|AT2G14210|AT4G27330|AT5G06170|AT5G07180|AT1G68480|AT2G45650|AT1G48130|AT1G69180|AT2G03850|AT1G47485|AT1G72100|AT2G28610|AT3G27810|AT2G17950|AT2G40170|AT3G17520|AT1G01030|AT4G37580|AT2G03740|AT1G08100|AT5G07500|AT2G46870|AT4G26740|AT3G06120|AT5G45830…
10556	6.7189E-6	6.4260E-4	74	1504	650	22304	regulation of macromolecule biosynthetic process	AT3G01080|AT2G44910|AT3G50890|AT3G03260|AT5G49240|AT5G65410|AT5G65330|AT1G31630|AT1G72570|AT3G45610|AT1G01250|AT2G39250|AT5G35550|AT1G26790|AT5G40430|AT2G26880|AT1G02580|AT5G50470|AT2G26960|AT1G60240|AT4G00870|AT1G05290|AT1G59530|AT5G22990|AT1G32030|AT3G49950|AT3G23220|AT1G33760|AT1G60280|AT1G68240|AT4G22680|AT1G69180|AT5G39700|AT4G38340|AT2G42380|AT1G77950|AT2G25820|AT2G28610|AT3G44350|AT1G07540…
50794	6.9346E-6	6.4260E-4	108	2448	650	22304	regulation of cellular process	AT3G23270|AT3G01080|AT3G50890|AT3G03260|AT5G65410|AT4G28130|AT3G45610|AT2G39250|AT5G35550|AT2G26960|AT2G27250|AT4G00870|AT1G60320|AT5G22990|AT1G31540|AT3G49950|AT1G60280|AT4G22680|AT4G16930|AT4G38340|AT2G42380|AT1G05800|AT1G77950|AT2G28610|AT3G44350|AT1G07540|AT1G33670|AT3G51560|AT3G27810|AT2G33080|AT4G03170|AT1G18710|AT1G66390|AT3G19070|AT5G58850|AT4G37780|AT4G01420|AT3G08500|AT4G31610|AT1G63210…
19219	1.1347E-5	9.4637E-4	74	1527	650	22304	regulation of nucleobase, nucleoside, nucleotide and nucleic acid metabolic process	AT3G01080|AT2G44910|AT3G50890|AT3G03260|AT5G49240|AT5G65410|AT5G65330|AT1G31630|AT1G72570|AT3G45610|AT1G01250|AT2G39250|AT5G35550|AT1G26790|AT5G40430|AT2G26880|AT1G02580|AT5G50470|AT2G26960|AT1G60240|AT4G00870|AT1G05290|AT1G59530|AT5G22990|AT1G32030|AT3G49950|AT3G23220|AT1G33760|AT1G60280|AT1G68240|AT4G22680|AT1G69180|AT5G39700|AT4G38340|AT2G42380|AT1G77950|AT2G25820|AT2G28610|AT3G44350|AT1G07540…
22414	1.4620E-5	1.1084E-3	50	911	650	22304	reproductive process	AT2G34870|AT1G32560|AT3G15170|AT3G53040|AT4G21020|AT2G18340|AT2G01500|AT2G41280|AT2G01780|AT1G02580|AT4G24660|AT4G24540|AT3G22490|AT3G27660|AT3G58780|AT2G13680|AT1G22090|AT4G27330|AT5G06170|AT5G07180|AT1G68480|AT2G45650|AT1G48130|AT1G69180|AT2G03850|AT1G72100|AT2G28610|AT5G60910|AT2G45190|AT3G27810|AT2G17950|AT2G40170|AT5G28680|AT3G17520|AT1G01030|AT2G03740|AT5G07500|AT2G46870|AT4G26740|AT5G45830…
51171	1.6887E-5	1.1736E-3	74	1545	650	22304	regulation of nitrogen compound metabolic process	AT3G01080|AT2G44910|AT3G50890|AT3G03260|AT5G49240|AT5G65410|AT5G65330|AT1G31630|AT1G72570|AT3G45610|AT1G01250|AT2G39250|AT5G35550|AT1G26790|AT5G40430|AT2G26880|AT1G02580|AT5G50470|AT2G26960|AT1G60240|AT4G00870|AT1G05290|AT1G59530|AT5G22990|AT1G32030|AT3G49950|AT3G23220|AT1G33760|AT1G60280|AT1G68240|AT4G22680|AT1G69180|AT5G39700|AT4G38340|AT2G42380|AT1G77950|AT2G25820|AT2G28610|AT3G44350|AT1G07540…
80090	1.8642E-5	1.1960E-3	76	1604	650	22304	regulation of primary metabolic process	AT3G01080|AT2G44910|AT3G50890|AT3G03260|AT5G49240|AT5G65410|AT5G65330|AT1G31630|AT1G72570|AT3G45610|AT1G01250|AT2G39250|AT5G35550|AT1G26790|AT5G40430|AT2G26880|AT1G75040|AT1G02580|AT5G50470|AT2G26960|AT1G60240|AT4G00870|AT1G05290|AT1G59530|AT5G22990|AT1G32030|AT3G49950|AT3G23220|AT1G33760|AT1G60280|AT1G68240|AT4G22680|AT1G69180|AT5G39700|AT4G38340|AT2G42380|AT1G77950|AT2G25820|AT2G28610|AT3G44350…
48856	2.0520E-5	1.2224E-3	68	1392	650	22304	anatomical structure development	AT2G34870|AT1G32560|AT3G15170|AT3G53040|AT4G21020|AT2G18340|AT1G72570|AT2G01500|AT2G41280|AT5G39310|AT1G02580|AT2G27250|AT4G24660|AT4G24540|AT3G22490|AT3G27660|AT3G58780|AT2G13680|AT1G22090|AT2G14210|AT4G27330|AT5G06170|AT5G07180|AT1G68480|AT2G31690|AT2G45650|AT1G48130|AT1G69180|AT2G03850|AT1G47485|AT2G17090|AT1G72100|AT2G28610|AT1G62940|AT5G60910|AT4G00220|AT2G45190|AT3G27810|AT2G17950|AT5G05290…
31323	3.6516E-5	2.0303E-3	77	1664	650	22304	regulation of cellular metabolic process	AT3G01080|AT2G44910|AT3G50890|AT3G03260|AT5G49240|AT5G65410|AT5G65330|AT4G28130|AT1G31630|AT1G72570|AT3G45610|AT1G01250|AT2G39250|AT5G35550|AT1G26790|AT5G40430|AT2G26880|AT1G75040|AT1G02580|AT5G50470|AT2G26960|AT1G60240|AT4G00870|AT1G05290|AT1G59530|AT5G22990|AT1G32030|AT3G49950|AT3G23220|AT1G33760|AT1G60280|AT1G68240|AT4G22680|AT1G69180|AT5G39700|AT4G38340|AT2G42380|AT1G77950|AT2G25820|AT2G28610…
6355	6.0836E-5	3.1711E-3	44	810	650	22304	regulation of transcription, DNA-dependent	AT1G33070|AT1G35490|AT3G01080|AT2G44910|AT3G50890|AT3G03260|AT1G15360|AT5G49240|AT3G27810|AT5G65410|AT4G03170|AT5G65330|AT1G31630|AT1G18710|AT1G72570|AT5G58850|AT4G37780|AT1G27220|AT1G01250|AT2G39250|AT5G35550|AT5G65510|AT5G43840|AT5G50470|AT2G26960|AT1G56160|AT3G08500|AT1G59530|AT4G31610|AT1G63210|AT1G32030|AT5G51870|AT3G23220|AT1G33760|AT5G07160|AT4G22680|AT5G39700|AT2G42380|AT1G77950|AT2G25820…
51252	6.6233E-5	3.2493E-3	44	813	650	22304	regulation of RNA metabolic process	AT1G33070|AT1G35490|AT3G01080|AT2G44910|AT3G50890|AT3G03260|AT1G15360|AT5G49240|AT3G27810|AT5G65410|AT4G03170|AT5G65330|AT1G31630|AT1G18710|AT1G72570|AT5G58850|AT4G37780|AT1G27220|AT1G01250|AT2G39250|AT5G35550|AT5G65510|AT5G43840|AT5G50470|AT2G26960|AT1G56160|AT3G08500|AT1G59530|AT4G31610|AT1G63210|AT1G32030|AT5G51870|AT3G23220|AT1G33760|AT5G07160|AT4G22680|AT5G39700|AT2G42380|AT1G77950|AT2G25820…
32502	8.5232E-5	3.7828E-3	81	1820	650	22304	developmental process	AT2G34870|AT1G66610|AT1G32560|AT3G49620|AT3G15170|AT3G53040|AT4G21020|AT2G18340|AT1G72570|AT2G01500|AT2G41280|AT2G39250|AT5G39310|AT1G02580|AT2G27250|AT4G24660|AT4G24540|AT2G29350|AT3G22490|AT3G27660|AT3G58780|AT2G13680|AT1G22090|AT2G14210|AT4G27330|AT5G06170|AT5G07180|AT1G68480|AT2G31690|AT2G45650|AT4G12970|AT1G48130|AT1G69180|AT2G03850|AT1G47485|AT2G17090|AT1G72100|AT2G28610|AT3G44350|AT1G62940…
10154	8.9957E-5	3.7828E-3	29	459	650	22304	fruit development	AT2G34870|AT1G32560|AT2G45190|AT3G15170|AT3G53040|AT4G21020|AT2G18340|AT2G41280|AT2G40170|AT3G17520|AT2G03740|AT1G02580|AT5G07500|AT4G24660|AT4G26740|AT3G22490|AT5G45830|AT3G27660|AT1G22090|AT3G15670|AT1G48130|AT2G03850|AT1G72100|AT5G13790|AT2G40220|AT5G60910|AT1G21970|AT4G13560|AT2G42560
7275	9.0714E-5	3.7828E-3	75	1655	650	22304	multicellular organismal development	AT2G34870|AT1G66610|AT1G32560|AT3G15170|AT3G53040|AT4G21020|AT2G18340|AT1G72570|AT2G01500|AT2G41280|AT2G39250|AT1G02580|AT2G27250|AT4G24660|AT4G24540|AT3G22490|AT3G27660|AT3G58780|AT2G13680|AT1G22090|AT2G14210|AT4G27330|AT5G06170|AT5G07180|AT1G68480|AT2G31690|AT2G45650|AT4G12970|AT1G48130|AT1G69180|AT2G03850|AT1G47485|AT1G72100|AT2G28610|AT3G44350|AT1G62940|AT4G00220|AT1G66630|AT2G45190|AT3G27810…
10468	1.2031E-4	4.7781E-3	74	1642	650	22304	regulation of gene expression	AT3G01080|AT2G44910|AT3G50890|AT3G03260|AT5G49240|AT5G65410|AT5G65330|AT1G31630|AT1G72570|AT3G45610|AT1G01250|AT2G39250|AT5G35550|AT1G26790|AT5G40430|AT2G26880|AT1G02580|AT5G50470|AT2G26960|AT1G60240|AT4G00870|AT1G05290|AT1G59530|AT5G22990|AT1G32030|AT3G49950|AT3G23220|AT1G33760|AT1G60280|AT1G68240|AT4G22680|AT1G69180|AT5G39700|AT4G38340|AT2G42380|AT1G77950|AT2G25820|AT2G28610|AT3G44350|AT1G07540…
32501	1.3376E-4	4.8742E-3	77	1732	650	22304	multicellular organismal process	AT2G34870|AT1G66610|AT1G32560|AT3G15170|AT3G53040|AT4G21020|AT2G18340|AT1G72570|AT2G01500|AT2G41280|AT2G39250|AT2G01780|AT1G02580|AT2G27250|AT4G24660|AT4G24540|AT3G22490|AT3G27660|AT3G58780|AT2G13680|AT1G22090|AT2G14210|AT4G27330|AT5G06170|AT5G07180|AT1G68480|AT2G31690|AT2G45650|AT4G12970|AT1G48130|AT1G69180|AT2G03850|AT1G47485|AT1G72100|AT2G28610|AT3G44350|AT1G62940|AT4G00220|AT1G66630|AT2G45190…
9908	1.3442E-4	4.8742E-3	18	228	650	22304	flower development	AT4G24540|AT3G57510|AT3G58780|AT3G27810|AT2G17950|AT3G15170|AT5G06070|AT4G27330|AT5G06170|AT5G07180|AT1G68480|AT2G45650|AT2G01500|AT1G69180|AT1G01030|AT4G32980|AT2G28610|AT2G46870
50789	2.2352E-4	7.6177E-3	112	2783	650	22304	regulation of biological process	AT3G23270|AT3G01080|AT3G50890|AT3G03260|AT5G65410|AT4G28130|AT3G45610|AT2G39250|AT5G35550|AT2G26960|AT2G27250|AT4G00870|AT1G60320|AT5G22990|AT1G31540|AT3G49950|AT1G60280|AT5G06170|AT4G22680|AT4G16930|AT4G38340|AT2G42380|AT1G05800|AT1G77950|AT2G28610|AT3G44350|AT1G07540|AT5G60910|AT1G33670|AT3G51560|AT2G45190|AT3G27810|AT2G33080|AT4G03170|AT1G18710|AT1G66390|AT3G19070|AT5G58850|AT4G37780|AT4G01420…
48316	2.3137E-4	7.6177E-3	27	438	650	22304	seed development	AT2G34870|AT1G32560|AT3G15170|AT3G53040|AT4G21020|AT2G18340|AT2G41280|AT2G40170|AT3G17520|AT2G03740|AT1G02580|AT5G07500|AT4G24660|AT4G26740|AT3G22490|AT5G45830|AT3G27660|AT1G22090|AT3G15670|AT1G48130|AT2G03850|AT1G72100|AT5G13790|AT2G40220|AT1G21970|AT4G13560|AT2G42560
48438	2.3748E-4	7.6177E-3	12	122	650	22304	floral whorl development	AT4G24540|AT2G01500|AT1G69180|AT3G57510|AT3G58780|AT3G27810|AT2G17950|AT3G15170|AT5G06070|AT4G27330|AT5G07180|AT1G68480
60255	2.6252E-4	8.1089E-3	74	1685	650	22304	regulation of macromolecule metabolic process	AT3G01080|AT2G44910|AT3G50890|AT3G03260|AT5G49240|AT5G65410|AT5G65330|AT1G31630|AT1G72570|AT3G45610|AT1G01250|AT2G39250|AT5G35550|AT1G26790|AT5G40430|AT2G26880|AT1G02580|AT5G50470|AT2G26960|AT1G60240|AT4G00870|AT1G05290|AT1G59530|AT5G22990|AT1G32030|AT3G49950|AT3G23220|AT1G33760|AT1G60280|AT1G68240|AT4G22680|AT1G69180|AT5G39700|AT4G38340|AT2G42380|AT1G77950|AT2G25820|AT2G28610|AT3G44350|AT1G07540…
48569	3.0004E-4	8.9368E-3	16	202	650	22304	post-embryonic organ development	AT3G57510|AT3G58780|AT3G27810|AT2G17950|AT2G14210|AT3G15170|AT5G06070|AT4G27330|AT5G07180|AT1G68480|AT2G45650|AT2G01500|AT1G69180|AT1G47485|AT4G32980|AT1G08100
6721	3.1736E-4	9.1267E-3	10	91	650	22304	terpenoid metabolic process	AT5G23960|AT1G60980|AT1G47990|AT1G78500|AT1G61120|AT5G13790|AT3G21780|AT1G30100|AT2G24210|AT3G21500
42545	3.7073E-4	1.0306E-2	12	128	650	22304	cell wall modification	AT3G24130|AT5G07420|AT5G18990|AT3G57510|AT1G11370|AT5G27870|AT3G17060|AT5G39310|AT3G60730|AT5G05290|AT3G62170|AT3G05610
19222	6.4439E-4	1.7336E-2	77	1825	650	22304	regulation of metabolic process	AT3G01080|AT2G44910|AT3G50890|AT3G03260|AT5G49240|AT5G65410|AT5G65330|AT4G28130|AT1G31630|AT1G72570|AT3G45610|AT1G01250|AT2G39250|AT5G35550|AT1G26790|AT5G40430|AT2G26880|AT1G75040|AT1G02580|AT5G50470|AT2G26960|AT1G60240|AT4G00870|AT1G05290|AT1G59530|AT5G22990|AT1G32030|AT3G49950|AT3G23220|AT1G33760|AT1G60280|AT1G68240|AT4G22680|AT1G69180|AT5G39700|AT4G38340|AT2G42380|AT1G77950|AT2G25820|AT2G28610…
22611	7.5490E-4	1.8904E-2	4	15	650	22304	dormancy process	AT1G48130|AT2G41280|AT2G40170|AT5G45830
10162	7.5490E-4	1.8904E-2	4	15	650	22304	seed dormancy	AT1G48130|AT2G41280|AT2G40170|AT5G45830
65007	7.7068E-4	1.8904E-2	124	3243	650	22304	biological regulation	AT3G23270|AT3G01080|AT3G50890|AT3G03260|AT5G65410|AT4G28130|AT3G45610|AT2G39250|AT5G35550|AT5G58830|AT2G26960|AT2G27250|AT4G00870|AT1G60320|AT5G22990|AT1G31540|AT3G49950|AT1G60280|AT5G06170|AT4G22680|AT4G16930|AT4G38340|AT2G42380|AT1G05800|AT1G77950|AT4G15040|AT2G28610|AT3G44350|AT1G07540|AT5G60910|AT1G33670|AT3G51560|AT2G45190|AT3G27810|AT2G33080|AT4G03170|AT5G05290|AT1G18710|AT1G66390|AT3G19070…
48437	1.0013E-3	2.3861E-2	12	143	650	22304	floral organ development	AT2G45650|AT2G01500|AT1G69180|AT3G57510|AT3G58780|AT3G27810|AT2G17950|AT4G32980|AT5G06070|AT4G27330|AT5G07180|AT1G68480
6720	1.1631E-3	2.6945E-2	11	126	650	22304	isoprenoid metabolic process	AT5G23960|AT1G60980|AT1G47990|AT1G78500|AT1G61120|AT5G13790|AT3G21780|AT1G30100|AT2G24210|AT4G15870|AT3G21500
10431	1.9539E-3	4.4043E-2	4	19	650	22304	seed maturation	AT1G48130|AT2G41280|AT2G40170|AT5G45830
19433	2.4948E-3	4.9392E-2	2	3	650	22304	triglyceride catabolic process	AT2G40220|AT2G31690
44269	2.4948E-3	4.9392E-2	2	3	650	22304	glycerol ether catabolic process	AT2G40220|AT2G31690
46461	2.4948E-3	4.9392E-2	2	3	650	22304	neutral lipid catabolic process	AT2G40220|AT2G31690
46464	2.4948E-3	4.9392E-2	2	3	650	22304	acylglycerol catabolic process	AT2G40220|AT2G31690
46503	2.4948E-3	4.9392E-2	2	3	650	22304	glycerolipid catabolic process	AT2G40220|AT2G31690
160	2.5466E-3	4.9392E-2	7	64	650	22304	two-component signal transduction system (phosphorelay)	AT1G56160|AT3G16360|AT1G15360|AT1G80100|AT5G49240|AT3G23220|AT3G04280
